# Supplementary material for: Bis(2,2′-bipyridyl-κ2 N,N′)bis­(2-hydroxy­benzoato)-κO 1;κ2 O 1,O 1′-cadmium(II) methanol solvate
Source: Acta Crystallogr Sect E Struct Rep Online. 2010 Jan 16;66(Pt 2):m156–7. doi: 10.1107/S1600536809054610 (PMC2979681; doi:10.1107/S1600536809054610)
Supplement: Supplementary file 1 [file e-66-0m156-sup1.cif]

##############################################################################
###                                                                        ###
###        Electronic paper (Acta Crystallographica Section E)             ###
###                                                                        ###
##############################################################################
#                                                                            #
# This CIF contains the data in a paper accepted for publication in Acta     #
# Crystallographica Section E. It conforms to the requirements of Notes      #
# for Authors for Section E, and has been peer reviewed under the auspices   #
# of the IUCr Commission on Journals.                                        #
#                                                                            #
# Full details of the Crystallographic Information File format               #
# are given in the paper "The Crystallographic Information File (CIF):       #
# a New Standard Archive File for Crystallography" by S. R. Hall, F. H.      #
# Allen and I. D. Brown [Acta Cryst. (1991), A47, 655-685].                  #
#                                                                            #
# The current version of the core CIF dictionary is obtainable from          #
# ftp://ftp.iucr.org/pub/cif_core.dic. The current version number is 2.4.    #
#                                                                            #
# Software is freely available for graphical display of the structure(s) in  #
# this CIF.  For information consult the CIF home page http://www.iucr.org/  #
# cif/home.html                                                              #
#                                                                            #
# This file may be used for bona fide research purposes within the           #
# scientific community so long as proper attribution is given to the journal # 
# article from which it was obtained.                                        #
#                                                                            #
##############################################################################
                                             
data_global
_journal_date_recd_electronic     2009-11-17
_journal_date_accepted     2009-12-18
_journal_name_full     'Acta Crystallographica, Section E'
_journal_year     2010
_journal_volume     66
_journal_issue      2
_journal_page_first     m156
_journal_page_last     m157
_journal_paper_category     QM
_journal_coeditor_code     DN2517
_publ_contact_author_name     'Dr Pascale Lemoine'
_publ_contact_author_address
; Laboratoire de Cristallographie et RMN Biologiques,
  UMR 8015 CNRS,
  Facult\'e des Sciences Pharmaceutiques et Biologiques de Paris Descartes,
  4, avenue de l'Observatoire 75270 Paris Cedex 06,
  France.
;
_publ_contact_author_email     pascale.lemoine@parisdescartes.fr
_publ_contact_author_phone     '33153739709'
_publ_section_title
;\
Bis(2,2'-bipyridyl-\k^2^<i>N</i>,<i>N</i>')bis(2-hydroxybenzoato)-\
\k<i>O</i>^1^;\k^2^<i>O</i>^1^,<i>O</i>^1'^-cadmium(II) methanol solvate
;
loop_
    _publ_author_name
    _publ_author_address
    'Benrabah, Rymel'
;
Laboratoire de Cristallographie et RMN Biologiques,
UMR 8015 CNRS,
Facult\'e des Sciences Pharmaceutiques et Biologiques de Paris Descartes,
4, avenue de l'Observatoire 75270 Paris Cedex 06,
France
;
    'Viossat, Bernard'
;
Laboratoire de Cristallographie et RMN Biologiques,
UMR 8015 CNRS,
Facult\'e des Sciences Pharmaceutiques et Biologiques de Paris Descartes,
4, avenue de l'Observatoire 75270 Paris Cedex 06,
France
;
    'Tomas, Alain'
;
Laboratoire de Cristallographie et RMN Biologiques,
UMR 8015 CNRS,
Facult\'e des Sciences Pharmaceutiques et Biologiques de Paris Descartes,
4, avenue de l'Observatoire 75270 Paris Cedex 06,
France
;
    'Lemoine, Pascale'
;
Laboratoire de Cristallographie et RMN Biologiques,
UMR 8015 CNRS,
Facult\'e des Sciences Pharmaceutiques et Biologiques de Paris Descartes,
4, avenue de l'Observatoire 75270 Paris Cedex 06,
France
;
data_I
_chemical_name_systematic
;\
Bis(2,2'-bipyridyl-\k^2^<i>N</i>,<i>N</i>')bis(2-hydroxybenzoato)-
\k<i>O</i>^1^;\k^2^<i>O</i>^1^,<i>O</i>^1'^-cadmium(II) methanol solvate
;
_chemical_name_common     ?
_chemical_formula_moiety     'C34 H26 Cd N4 O6, C H4 O'
_chemical_formula_sum     'C35 H30 Cd N4 O7'
_chemical_formula_iupac     '[Cd (C7 H5 O3)2 (C10 H8 N2)2], C H4 O'
_chemical_formula_weight     731.03
_chemical_melting_point     ?
_symmetry_cell_setting     triclinic
_symmetry_space_group_name_H-M     'P -1'
_symmetry_space_group_name_Hall     '-P 1'
loop_
    _symmetry_equiv_pos_as_xyz
    'x, y, z'
    '-x, -y, -z'
_cell_length_a     9.115(4)
_cell_length_b     12.189(2)
_cell_length_c     14.883(2)
_cell_angle_alpha     97.640(10)
_cell_angle_beta     92.30(3)
_cell_angle_gamma     101.00(3)
_cell_volume     1605.1(8)
_cell_formula_units_Z     2
_cell_measurement_reflns_used     25
_cell_measurement_theta_min     1.70
_cell_measurement_theta_max     8.92
_cell_measurement_temperature     293(2)
_exptl_crystal_description     parallelepiped
_exptl_crystal_colour     colourless
_exptl_crystal_size_max     0.400
_exptl_crystal_size_mid     0.175
_exptl_crystal_size_min     0.125
_exptl_crystal_density_diffrn     1.513
_exptl_crystal_density_meas     1.53(2)
_exptl_crystal_density_method     'flotation (CCl~4~/CH~2~Cl~2~)'
_exptl_crystal_F_000     744
_exptl_absorpt_coefficient_mu     0.736
_exptl_absorpt_correction_type     none
_exptl_absorpt_process_details     ?
_exptl_absorpt_correction_T_min     ?
_exptl_absorpt_correction_T_max     ?
_exptl_special_details
;
;
_diffrn_ambient_temperature     293(2)
_diffrn_radiation_type     MoK\a
_diffrn_radiation_wavelength     0.71073
_diffrn_radiation_source     'fine-focus sealed tube'
_diffrn_radiation_monochromator     graphite
_diffrn_measurement_device_type     'Enraf--Nonius CAD-4'
_diffrn_measurement_method     '\w--2\q'
_diffrn_detector_area_resol_mean     ?
_diffrn_reflns_number     9433
_diffrn_reflns_av_R_equivalents     0.0403
_diffrn_reflns_av_sigmaI/netI     0.1320
_diffrn_reflns_theta_min     2.05
_diffrn_reflns_theta_max     29.97
_diffrn_reflns_theta_full     29.97
_diffrn_measured_fraction_theta_max     0.977
_diffrn_measured_fraction_theta_full     0.977
_diffrn_reflns_limit_h_min     -12
_diffrn_reflns_limit_h_max     12
_diffrn_reflns_limit_k_min     -17
_diffrn_reflns_limit_k_max     16
_diffrn_reflns_limit_l_min     0
_diffrn_reflns_limit_l_max     20
_diffrn_standards_number     3
_diffrn_standards_interval_count     ?
_diffrn_standards_interval_time     60
_diffrn_standards_decay_%     0
_refine_special_details
;
Refinement of <i>F</i>^2^ against ALL reflections. The weighted <i>R</i>-factor
<i>wR</i> and goodness of fit <i>S</i> are based on <i>F</i>^2^, conventional
<i>R</i>-factors <i>R</i> are based on <i>F</i>, with <i>F</i> set to zero for
negative <i>F</i>^2^. The threshold expression of <i>F</i>^2^ >
\s(<i>F</i>^2^) is used only for calculating <i>R</i>-factors(gt) <i>etc</i>.
and is not relevant to the choice of reflections for refinement.
<i>R</i>-factors based on <i>F</i>^2^ are statistically about twice as large
as those based on <i>F</i>, and <i>R</i>- factors based on ALL data will be
even larger.
;
_reflns_number_total     9117
_reflns_number_gt     4943
_reflns_threshold_expression     I>2\s(I)
_refine_ls_structure_factor_coef     Fsqd
_refine_ls_matrix_type     full
_refine_ls_R_factor_all     0.1502
_refine_ls_R_factor_gt     0.0484
_refine_ls_wR_factor_gt     0.1115
_refine_ls_wR_factor_ref     0.1377
_refine_ls_goodness_of_fit_ref     0.967
_refine_ls_restrained_S_all     0.967
_refine_ls_number_reflns     9117
_refine_ls_number_parameters     423
_refine_ls_number_restraints     0
_refine_ls_hydrogen_treatment     constr
_refine_ls_weighting_scheme     calc
_refine_ls_weighting_details
         'calc w=1/[\s^2^(Fo^2^)+(0.0472P)^2^+0.0000P] where P=(Fo^2^+2Fc^2^)/3'
_atom_sites_solution_hydrogens     geom
_atom_sites_solution_primary     direct
_atom_sites_solution_secondary     difmap
_refine_ls_shift/su_max     0.001
_refine_ls_shift/su_mean     0.000
_refine_diff_density_max     0.365
_refine_diff_density_min     -0.853
_refine_ls_extinction_method     none
_refine_ls_extinction_coef     ?
loop_
    _atom_type_symbol
    _atom_type_description
    _atom_type_scat_dispersion_real
    _atom_type_scat_dispersion_imag
    _atom_type_scat_source
    'C' 'C' 0.0033 0.0016
                         'International Tables Vol C Tables 4.2.6.8 and 6.1.1.4'
    'H' 'H' 0.0000 0.0000
                         'International Tables Vol C Tables 4.2.6.8 and 6.1.1.4'
    'Cd' 'Cd' -0.8075 1.2024
                         'International Tables Vol C Tables 4.2.6.8 and 6.1.1.4'
    'N' 'N' 0.0061 0.0033
                         'International Tables Vol C Tables 4.2.6.8 and 6.1.1.4'
    'O' 'O' 0.0106 0.0060
                         'International Tables Vol C Tables 4.2.6.8 and 6.1.1.4'
_computing_data_collection     'CAD-4 EXPRESS (Enraf--Nonius, 1994)'
_computing_cell_refinement     'CAD-4 EXPRESS (Enraf--Nonius, 1994)'
_computing_data_reduction     'XCAD4 (Harms & Wocadlo, 1995)'
_computing_structure_solution     'SIR92 (Altomare <i>et al.</i>,  1994)'
_computing_structure_refinement     'SHELXL97 (Sheldrick, 2008)'
_computing_molecular_graphics     'CAMERON (Watkin <i>et al.</i>,  1996)'
_computing_publication_material     'WinGX (Version 1.63.02; Farrugia, 1999)'
loop_
    _atom_site_type_symbol
    _atom_site_label
    _atom_site_fract_x
    _atom_site_fract_y
    _atom_site_fract_z
    _atom_site_U_iso_or_equiv
    _atom_site_adp_type
    _atom_site_calc_flag
    _atom_site_refinement_flags
    _atom_site_occupancy
    _atom_site_disorder_assembly
    _atom_site_disorder_group
    Cd Cd1 0.22853(3) 0.25632(3) 0.68934(2) 0.04219(10) Uani d . 1 . .
    O O1 -0.0186(6) 0.1908(3) 0.7336(3) 0.1081(18) Uani d . 1 . .
    O O2 0.1325(5) 0.0950(5) 0.7918(3) 0.1118(18) Uani d . 1 . .
    O O3 -0.2935(6) 0.1625(4) 0.7678(3) 0.0960(14) Uani d . 1 . .
    H H3 -0.2179 0.1873 0.7431 0.115 Uiso calc R 1 . .
    C C1 0.0072(8) 0.1196(5) 0.7824(4) 0.081(2) Uani d . 1 . .
    C C2 -0.1228(5) 0.0620(4) 0.8296(3) 0.0522(11) Uani d . 1 . .
    C C3 -0.2629(6) 0.0880(4) 0.8216(3) 0.0570(12) Uani d . 1 . .
    C C4 -0.3779(6) 0.0353(5) 0.8688(4) 0.0689(14) Uani d . 1 . .
    H H4 -0.4730 0.0519 0.8634 0.083 Uiso calc R 1 . .
    C C5 -0.3499(6) -0.0414(5) 0.9234(4) 0.0707(14) Uani d . 1 . .
    H H5 -0.4266 -0.0764 0.9554 0.085 Uiso calc R 1 . .
    C C6 -0.2113(7) -0.0672(5) 0.9316(4) 0.0716(14) Uani d . 1 . .
    H H6 -0.1937 -0.1193 0.9690 0.086 Uiso calc R 1 . .
    C C7 -0.0989(6) -0.0162(4) 0.8848(3) 0.0617(12) Uani d . 1 . .
    H H7 -0.0046 -0.0344 0.8900 0.074 Uiso calc R 1 . .
    O O11 0.1346(4) 0.4193(2) 0.7177(2) 0.0562(8) Uani d . 1 . .
    O O12 0.2733(5) 0.5535(3) 0.6553(2) 0.0748(11) Uani d . 1 . .
    O O13 0.0194(4) 0.4604(3) 0.8654(2) 0.0648(9) Uani d . 1 . .
    H H13 0.0384 0.4223 0.8193 0.078 Uiso calc R 1 . .
    C C11 0.1982(5) 0.5224(3) 0.7164(3) 0.0442(9) Uani d . 1 . .
    C C12 0.1700(4) 0.6045(3) 0.7947(3) 0.0407(8) Uani d . 1 . .
    C C13 0.0823(5) 0.5701(4) 0.8645(3) 0.0467(10) Uani d . 1 . .
    C C14 0.0580(6) 0.6490(5) 0.9356(3) 0.0645(13) Uani d . 1 . .
    H H14 -0.0014 0.6260 0.9817 0.077 Uiso calc R 1 . .
    C C15 0.1213(7) 0.7609(5) 0.9381(3) 0.0740(16) Uani d . 1 . .
    H H15 0.1056 0.8132 0.9863 0.089 Uiso calc R 1 . .
    C C16 0.2082(6) 0.7965(4) 0.8697(4) 0.0696(14) Uani d . 1 . .
    H H16 0.2503 0.8726 0.8715 0.083 Uiso calc R 1 . .
    C C17 0.2322(6) 0.7187(4) 0.7989(3) 0.0558(11) Uani d . 1 . .
    H H17 0.2911 0.7428 0.7530 0.067 Uiso calc R 1 . .
    N N21 0.2855(4) 0.0894(3) 0.6089(3) 0.0526(9) Uani d . 1 . .
    C C22 0.3627(6) 0.0235(5) 0.6465(4) 0.0751(15) Uani d . 1 . .
    H H22 0.3981 0.0448 0.7071 0.090 Uiso calc R 1 . .
    C C23 0.3936(7) -0.0744(5) 0.6013(6) 0.090(2) Uani d . 1 . .
    H H23 0.4506 -0.1174 0.6294 0.108 Uiso calc R 1 . .
    C C24 0.3379(8) -0.1058(5) 0.5145(6) 0.098(2) Uani d . 1 . .
    H H24 0.3548 -0.1727 0.4824 0.118 Uiso calc R 1 . .
    C C27 -0.0004(7) 0.1813(6) 0.3642(4) 0.0818(17) Uani d . 1 . .
    H H27 -0.0448 0.1652 0.3053 0.098 Uiso calc R 1 . .
    C C28 -0.0146(6) 0.2783(5) 0.4192(4) 0.0712(15) Uani d . 1 . .
    H H28 -0.0696 0.3282 0.3991 0.085 Uiso calc R 1 . .
    C C29 0.0553(6) 0.2984(4) 0.5045(3) 0.0605(12) Uani d . 1 . .
    H H29 0.0483 0.3645 0.5419 0.073 Uiso calc R 1 . .
    N N30 0.1333(4) 0.2278(3) 0.5370(2) 0.0472(8) Uani d . 1 . .
    C C31 0.1458(5) 0.1334(4) 0.4834(3) 0.0496(10) Uani d . 1 . .
    C C26 0.0791(6) 0.1089(5) 0.3964(3) 0.0727(15) Uani d . 1 . .
    H H26 0.0884 0.0430 0.3596 0.087 Uiso calc R 1 . .
    C C25 0.2571(7) -0.0412(4) 0.4727(4) 0.0771(16) Uani d . 1 . .
    H H25 0.2196 -0.0629 0.4126 0.092 Uiso calc R 1 . .
    C C32 0.2323(5) 0.0582(4) 0.5224(3) 0.0512(10) Uani d . 1 . .
    N N41 0.4715(4) 0.3495(3) 0.6612(2) 0.0459(8) Uani d . 1 . .
    C C42 0.5095(5) 0.3697(4) 0.5786(3) 0.0547(11) Uani d . 1 . .
    H H42 0.4367 0.3481 0.5306 0.066 Uiso calc R 1 . .
    C C43 0.6514(6) 0.4210(4) 0.5607(4) 0.0664(13) Uani d . 1 . .
    H H43 0.6740 0.4356 0.5025 0.080 Uiso calc R 1 . .
    C C44 0.7574(6) 0.4497(5) 0.6315(4) 0.0779(16) Uani d . 1 . .
    H H44 0.8550 0.4831 0.6219 0.094 Uiso calc R 1 . .
    C C47 0.5660(7) 0.3693(5) 0.9829(4) 0.0762(16) Uani d . 1 . .
    H H47 0.6298 0.3856 1.0353 0.091 Uiso calc R 1 . .
    C C48 0.4174(7) 0.3288(5) 0.9872(3) 0.0740(16) Uani d . 1 . .
    H H48 0.3772 0.3186 1.0427 0.089 Uiso calc R 1 . .
    C C49 0.3281(7) 0.3034(5) 0.9085(3) 0.0741(16) Uani d . 1 . .
    H H49 0.2265 0.2752 0.9118 0.089 Uiso calc R 1 . .
    N N50 0.3790(4) 0.3170(3) 0.8270(2) 0.0545(9) Uani d . 1 . .
    C C51 0.5237(5) 0.3598(4) 0.8221(3) 0.0482(10) Uani d . 1 . .
    C C46 0.6214(6) 0.3861(5) 0.8992(3) 0.0665(13) Uani d . 1 . .
    H H46 0.7227 0.4146 0.8949 0.080 Uiso calc R 1 . .
    C C45 0.7201(5) 0.4292(5) 0.7171(4) 0.0704(14) Uani d . 1 . .
    H H45 0.7922 0.4481 0.7655 0.084 Uiso calc R 1 . .
    C C52 0.5742(4) 0.3801(3) 0.7306(3) 0.0447(9) Uani d . 1 . .
    O O61 0.5469(6) 0.7016(4) 0.6474(3) 0.1025(14) Uani d . 1 . .
    H H61 0.4652 0.6606 0.6503 0.123 Uiso calc R 1 . .
    C C62 0.6266(9) 0.7191(6) 0.7309(5) 0.110(2) Uani d . 1 . .
    H H62A 0.6469 0.7982 0.7543 0.165 Uiso calc R 1 . .
    H H62B 0.7195 0.6937 0.7239 0.165 Uiso calc R 1 . .
    H H62C 0.5689 0.6777 0.7724 0.165 Uiso calc R 1 . .
loop_
    _atom_site_aniso_label
    _atom_site_aniso_U_11
    _atom_site_aniso_U_22
    _atom_site_aniso_U_33
    _atom_site_aniso_U_12
    _atom_site_aniso_U_13
    _atom_site_aniso_U_23
    Cd1 0.04206(16) 0.04538(17) 0.03578(14) 0.00416(11) -0.00069(11) 0.00118(11)
    O1 0.169(5) 0.061(2) 0.080(3) -0.021(3) 0.061(3) 0.007(2)
    O2 0.071(3) 0.145(5) 0.090(3) -0.034(3) 0.022(3) -0.014(3)
    O3 0.140(4) 0.085(3) 0.078(3) 0.044(3) 0.019(3) 0.031(2)
    C1 0.095(5) 0.069(4) 0.054(3) -0.033(3) 0.029(3) -0.022(3)
    C2 0.061(3) 0.045(2) 0.039(2) -0.011(2) 0.014(2) -0.0069(18)
    C3 0.081(3) 0.044(2) 0.044(2) 0.011(2) 0.006(2) -0.0001(19)
    C4 0.055(3) 0.085(4) 0.065(3) 0.013(3) 0.010(2) 0.006(3)
    C5 0.064(3) 0.081(4) 0.062(3) -0.003(3) 0.021(3) 0.015(3)
    C6 0.082(4) 0.068(3) 0.064(3) 0.008(3) 0.004(3) 0.019(3)
    C7 0.058(3) 0.067(3) 0.056(3) 0.007(2) 0.000(2) 0.002(2)
    O11 0.0567(19) 0.0455(17) 0.0627(19) 0.0080(14) 0.0092(15) -0.0037(14)
    O12 0.111(3) 0.062(2) 0.052(2) 0.015(2) 0.034(2) 0.0050(16)
    O13 0.061(2) 0.069(2) 0.061(2) 0.0034(17) 0.0169(16) 0.0076(17)
    C11 0.052(2) 0.043(2) 0.037(2) 0.0111(18) -0.0021(18) 0.0018(17)
    C12 0.044(2) 0.042(2) 0.0356(19) 0.0112(17) -0.0067(16) 0.0019(16)
    C13 0.040(2) 0.058(3) 0.042(2) 0.0124(19) -0.0037(17) 0.0044(19)
    C14 0.068(3) 0.086(4) 0.042(2) 0.028(3) 0.009(2) -0.001(2)
    C15 0.096(4) 0.080(4) 0.048(3) 0.041(3) -0.003(3) -0.016(3)
    C16 0.076(4) 0.050(3) 0.076(3) 0.012(2) -0.006(3) -0.012(2)
    C17 0.066(3) 0.048(3) 0.053(3) 0.013(2) 0.004(2) 0.004(2)
    N21 0.052(2) 0.048(2) 0.059(2) 0.0140(17) 0.0044(18) 0.0080(17)
    C22 0.067(3) 0.071(4) 0.094(4) 0.019(3) 0.012(3) 0.027(3)
    C23 0.073(4) 0.065(4) 0.148(7) 0.029(3) 0.028(4) 0.041(4)
    C24 0.090(5) 0.055(3) 0.154(7) 0.026(3) 0.048(5) 0.001(4)
    C27 0.080(4) 0.109(5) 0.047(3) 0.007(4) -0.018(3) 0.001(3)
    C28 0.067(3) 0.087(4) 0.059(3) 0.007(3) -0.012(3) 0.024(3)
    C29 0.065(3) 0.064(3) 0.052(3) 0.016(2) -0.009(2) 0.006(2)
    N30 0.048(2) 0.049(2) 0.0397(18) 0.0045(16) -0.0023(15) -0.0026(15)
    C31 0.047(2) 0.051(2) 0.042(2) -0.0027(19) 0.0040(18) -0.0054(18)
    C26 0.080(4) 0.079(4) 0.044(3) 0.000(3) -0.008(2) -0.017(2)
    C25 0.083(4) 0.055(3) 0.086(4) 0.011(3) 0.022(3) -0.015(3)
    C32 0.045(2) 0.045(2) 0.059(3) 0.0016(18) 0.009(2) -0.003(2)
    N41 0.0443(19) 0.048(2) 0.0446(19) 0.0089(15) 0.0057(15) 0.0040(15)
    C42 0.057(3) 0.061(3) 0.047(2) 0.010(2) 0.008(2) 0.008(2)
    C43 0.070(3) 0.065(3) 0.068(3) 0.015(3) 0.021(3) 0.018(3)
    C44 0.053(3) 0.092(4) 0.091(4) 0.006(3) 0.021(3) 0.027(3)
    C47 0.081(4) 0.089(4) 0.052(3) 0.011(3) -0.028(3) 0.003(3)
    C48 0.100(4) 0.075(4) 0.041(3) 0.000(3) -0.007(3) 0.015(2)
    C49 0.078(4) 0.086(4) 0.044(3) -0.022(3) -0.001(2) 0.013(3)
    N50 0.057(2) 0.060(2) 0.0382(18) -0.0092(18) -0.0053(16) 0.0098(17)
    C51 0.046(2) 0.045(2) 0.051(2) 0.0090(18) -0.0109(19) 0.0029(19)
    C46 0.056(3) 0.084(4) 0.054(3) 0.012(3) -0.013(2) -0.001(3)
    C45 0.041(3) 0.086(4) 0.079(4) -0.005(2) -0.005(2) 0.021(3)
    C52 0.037(2) 0.044(2) 0.053(2) 0.0092(17) 0.0001(18) 0.0048(18)
    O61 0.115(4) 0.105(4) 0.080(3) -0.002(3) 0.014(3) 0.020(3)
    C62 0.102(5) 0.113(6) 0.110(6) 0.021(5) 0.004(5) 0.001(5)
_geom_special_details
;
All e.s.d.'s (except the e.s.d. in the dihedral angle between two l.s. planes)
are estimated using the full covariance matrix. The cell e.s.d.'s are taken
into account individually in the estimation of e.s.d.'s in distances, angles
and torsion angles; correlations between e.s.d.'s in cell parameters are only
used when they are defined by crystal symmetry. An approximate (isotropic)
treatment of cell e.s.d.'s is used for estimating e.s.d.'s involving l.s.
planes.
;
loop_
    _geom_bond_atom_site_label_1
    _geom_bond_atom_site_label_2
    _geom_bond_site_symmetry_2
    _geom_bond_distance
    _geom_bond_publ_flag
    Cd1 O11 . 2.305(3) no
    Cd1 N30 . 2.352(3) no
    Cd1 N50 . 2.368(4) no
    Cd1 N41 . 2.369(4) no
    Cd1 N21 . 2.377(4) no
    Cd1 O1 . 2.391(5) no
    Cd1 O2 . 2.685(5) no
    O1 C1 . 1.253(8) no
    O2 C1 . 1.242(8) no
    O3 C3 . 1.348(6) no
    O3 H3 . 0.8200 no
    C1 C2 . 1.507(7) no
    C2 C3 . 1.377(7) no
    C2 C7 . 1.380(7) no
    C3 C4 . 1.389(7) no
    C4 C5 . 1.369(7) no
    C4 H4 . 0.9300 no
    C5 C6 . 1.364(8) no
    C5 H5 . 0.9300 no
    C6 C7 . 1.360(7) no
    C6 H6 . 0.9300 no
    C7 H7 . 0.9300 no
    O11 C11 . 1.283(5) no
    O12 C11 . 1.217(5) no
    O13 C13 . 1.353(5) no
    O13 H13 . 0.8200 no
    C11 C12 . 1.497(5) no
    C12 C17 . 1.391(6) no
    C12 C13 . 1.395(6) no
    C13 C14 . 1.387(6) no
    C14 C15 . 1.371(8) no
    C14 H14 . 0.9300 no
    C15 C16 . 1.379(8) no
    C15 H15 . 0.9300 no
    C16 C17 . 1.375(6) no
    C16 H16 . 0.9300 no
    C17 H17 . 0.9300 no
    N21 C22 . 1.326(6) no
    N21 C32 . 1.337(6) no
    C22 C23 . 1.374(8) no
    C22 H22 . 0.9300 no
    C23 C24 . 1.347(10) no
    C23 H23 . 0.9300 no
    C24 C25 . 1.365(9) no
    C24 H24 . 0.9300 no
    C27 C26 . 1.365(8) no
    C27 C28 . 1.375(8) no
    C27 H27 . 0.9300 no
    C28 C29 . 1.368(7) no
    C28 H28 . 0.9300 no
    C29 N30 . 1.340(6) no
    C29 H29 . 0.9300 no
    N30 C31 . 1.336(5) no
    C31 C26 . 1.378(6) no
    C31 C32 . 1.476(6) no
    C26 H26 . 0.9300 no
    C25 C32 . 1.394(6) no
    C25 H25 . 0.9300 no
    N41 C52 . 1.330(5) no
    N41 C42 . 1.333(5) no
    C42 C43 . 1.378(7) no
    C42 H42 . 0.9300 no
    C43 C44 . 1.363(8) no
    C43 H43 . 0.9300 no
    C44 C45 . 1.374(8) no
    C44 H44 . 0.9300 no
    C47 C48 . 1.358(8) no
    C47 C46 . 1.388(7) no
    C47 H47 . 0.9300 no
    C48 C49 . 1.364(7) no
    C48 H48 . 0.9300 no
    C49 N50 . 1.335(6) no
    C49 H49 . 0.9300 no
    N50 C51 . 1.332(6) no
    C51 C46 . 1.387(6) no
    C51 C52 . 1.492(6) no
    C46 H46 . 0.9300 no
    C45 C52 . 1.384(6) no
    C45 H45 . 0.9300 no
    O61 C62 . 1.384(8) no
    O61 H61 . 0.8200 no
    C62 H62A . 0.9600 no
    C62 H62B . 0.9600 no
    C62 H62C . 0.9600 no
loop_
    _geom_angle_atom_site_label_1
    _geom_angle_atom_site_label_2
    _geom_angle_atom_site_label_3
    _geom_angle_site_symmetry_1
    _geom_angle_site_symmetry_3
    _geom_angle
    _geom_angle_publ_flag
    O11 Cd1 N30 . . 90.83(12) no
    O11 Cd1 N50 . . 87.64(13) no
    N30 Cd1 N50 . . 164.41(12) no
    O11 Cd1 N41 . . 95.01(12) no
    N30 Cd1 N41 . . 95.40(12) no
    N50 Cd1 N41 . . 69.31(12) no
    O11 Cd1 N21 . . 159.80(13) no
    N30 Cd1 N21 . . 68.98(13) no
    N50 Cd1 N21 . . 111.80(14) no
    N41 Cd1 N21 . . 87.26(13) no
    O11 Cd1 O1 . . 76.61(14) no
    N30 Cd1 O1 . . 89.34(15) no
    N50 Cd1 O1 . . 105.36(15) no
    N41 Cd1 O1 . . 170.46(12) no
    N21 Cd1 O1 . . 102.18(14) no
    O11 Cd1 O2 . . 116.15(14) no
    N30 Cd1 O2 . . 117.82(13) no
    N50 Cd1 O2 . . 76.51(13) no
    N41 Cd1 O2 . . 132.29(14) no
    N21 Cd1 O2 . . 75.45(14) no
    O1 Cd1 O2 . . 50.73(17) no
    C1 O1 Cd1 . . 100.0(5) no
    C1 O2 Cd1 . . 86.3(4) no
    C3 O3 H3 . . 109.5 no
    O2 C1 O1 . . 122.8(6) no
    O2 C1 C2 . . 120.3(7) no
    O1 C1 C2 . . 116.9(7) no
    C3 C2 C7 . . 119.3(4) no
    C3 C2 C1 . . 121.9(5) no
    C7 C2 C1 . . 118.7(5) no
    O3 C3 C2 . . 122.0(5) no
    O3 C3 C4 . . 118.2(5) no
    C2 C3 C4 . . 119.8(5) no
    C5 C4 C3 . . 119.3(5) no
    C5 C4 H4 . . 120.3 no
    C3 C4 H4 . . 120.3 no
    C6 C5 C4 . . 121.0(5) no
    C6 C5 H5 . . 119.5 no
    C4 C5 H5 . . 119.5 no
    C7 C6 C5 . . 119.6(5) no
    C7 C6 H6 . . 120.2 no
    C5 C6 H6 . . 120.2 no
    C6 C7 C2 . . 120.9(5) no
    C6 C7 H7 . . 119.5 no
    C2 C7 H7 . . 119.5 no
    C11 O11 Cd1 . . 130.0(3) no
    C13 O13 H13 . . 109.5 no
    O12 C11 O11 . . 123.5(4) no
    O12 C11 C12 . . 121.3(4) no
    O11 C11 C12 . . 115.2(4) no
    C17 C12 C13 . . 118.5(4) no
    C17 C12 C11 . . 119.7(4) no
    C13 C12 C11 . . 121.9(4) no
    O13 C13 C14 . . 118.1(4) no
    O13 C13 C12 . . 121.7(4) no
    C14 C13 C12 . . 120.1(4) no
    C15 C14 C13 . . 120.0(5) no
    C15 C14 H14 . . 120.0 no
    C13 C14 H14 . . 120.0 no
    C14 C15 C16 . . 120.7(4) no
    C14 C15 H15 . . 119.7 no
    C16 C15 H15 . . 119.7 no
    C17 C16 C15 . . 119.5(5) no
    C17 C16 H16 . . 120.3 no
    C15 C16 H16 . . 120.3 no
    C16 C17 C12 . . 121.2(5) no
    C16 C17 H17 . . 119.4 no
    C12 C17 H17 . . 119.4 no
    C22 N21 C32 . . 118.4(4) no
    C22 N21 Cd1 . . 123.3(4) no
    C32 N21 Cd1 . . 118.3(3) no
    N21 C22 C23 . . 123.7(6) no
    N21 C22 H22 . . 118.1 no
    C23 C22 H22 . . 118.1 no
    C24 C23 C22 . . 117.4(6) no
    C24 C23 H23 . . 121.3 no
    C22 C23 H23 . . 121.3 no
    C23 C24 C25 . . 121.1(6) no
    C23 C24 H24 . . 119.5 no
    C25 C24 H24 . . 119.5 no
    C26 C27 C28 . . 119.7(5) no
    C26 C27 H27 . . 120.2 no
    C28 C27 H27 . . 120.2 no
    C29 C28 C27 . . 117.5(5) no
    C29 C28 H28 . . 121.2 no
    C27 C28 H28 . . 121.2 no
    N30 C29 C28 . . 123.3(5) no
    N30 C29 H29 . . 118.4 no
    C28 C29 H29 . . 118.4 no
    C31 N30 C29 . . 118.9(4) no
    C31 N30 Cd1 . . 119.0(3) no
    C29 N30 Cd1 . . 121.8(3) no
    N30 C31 C26 . . 120.6(5) no
    N30 C31 C32 . . 116.8(4) no
    C26 C31 C32 . . 122.6(4) no
    C27 C26 C31 . . 120.1(5) no
    C27 C26 H26 . . 120.0 no
    C31 C26 H26 . . 120.0 no
    C24 C25 C32 . . 118.4(6) no
    C24 C25 H25 . . 120.8 no
    C32 C25 H25 . . 120.8 no
    N21 C32 C25 . . 120.9(5) no
    N21 C32 C31 . . 116.6(4) no
    C25 C32 C31 . . 122.4(5) no
    C52 N41 C42 . . 119.2(4) no
    C52 N41 Cd1 . . 118.3(3) no
    C42 N41 Cd1 . . 122.5(3) no
    N41 C42 C43 . . 123.2(5) no
    N41 C42 H42 . . 118.4 no
    C43 C42 H42 . . 118.4 no
    C44 C43 C42 . . 117.5(5) no
    C44 C43 H43 . . 121.2 no
    C42 C43 H43 . . 121.2 no
    C43 C44 C45 . . 120.0(5) no
    C43 C44 H44 . . 120.0 no
    C45 C44 H44 . . 120.0 no
    C48 C47 C46 . . 119.1(5) no
    C48 C47 H47 . . 120.4 no
    C46 C47 H47 . . 120.4 no
    C47 C48 C49 . . 118.6(5) no
    C47 C48 H48 . . 120.7 no
    C49 C48 H48 . . 120.7 no
    N50 C49 C48 . . 123.5(5) no
    N50 C49 H49 . . 118.3 no
    C48 C49 H49 . . 118.3 no
    C51 N50 C49 . . 118.5(4) no
    C51 N50 Cd1 . . 118.1(3) no
    C49 N50 Cd1 . . 123.3(3) no
    N50 C51 C46 . . 121.1(4) no
    N50 C51 C52 . . 116.9(4) no
    C46 C51 C52 . . 122.0(4) no
    C47 C46 C51 . . 119.1(5) no
    C47 C46 H46 . . 120.5 no
    C51 C46 H46 . . 120.5 no
    C44 C45 C52 . . 119.4(5) no
    C44 C45 H45 . . 120.3 no
    C52 C45 H45 . . 120.3 no
    N41 C52 C45 . . 120.7(4) no
    N41 C52 C51 . . 116.8(4) no
    C45 C52 C51 . . 122.5(4) no
    C62 O61 H61 . . 109.5 no
    O61 C62 H62A . . 109.5 no
    O61 C62 H62B . . 109.5 no
    H62A C62 H62B . . 109.5 no
    O61 C62 H62C . . 109.5 no
    H62A C62 H62C . . 109.5 no
    H62B C62 H62C . . 109.5 no
loop_
    _geom_torsion_atom_site_label_1
    _geom_torsion_atom_site_label_2
    _geom_torsion_atom_site_label_3
    _geom_torsion_atom_site_label_4
    _geom_torsion_site_symmetry_1
    _geom_torsion_site_symmetry_2
    _geom_torsion_site_symmetry_3
    _geom_torsion_site_symmetry_4
    _geom_torsion
    _geom_torsion_publ_flag
    O2 C1 C2 C3 . . . . 179.3(5) no
    O1 C1 C2 C3 . . . . -1.5(7) no
    O2 C1 C2 C7 . . . . 1.5(7) no
    O1 C1 C2 C7 . . . . -179.4(4) no
    Cd1 O2 C1 C2 . . . . -177.0(4) no
    Cd1 O1 C1 C2 . . . . 176.4(3) no
    C1 C2 C3 O3 . . . . 3.1(7) no
    O12 C11 C12 C13 . . . . 179.0(4) no
    O11 C11 C12 C13 . . . . 0.9(6) no
    O12 C11 C12 C17 . . . . -1.0(6) no
    O11 C11 C12 C17 . . . . -179.1(4) no
    Cd1 O12 C11 C12 . . . . 158.7(5) no
    Cd1 O11 C11 C12 . . . . -135.3(3) no
    C11 C12 C13 O13 . . . . 0.7(6) no
    Cd1 N30 C29 C28 . . . . -173.1(4) no
    Cd1 N30 C31 C32 . . . . -5.6(5) no
    Cd1 N30 C31 C26 . . . . 173.9(4) no
    Cd1 N21 C22 C23 . . . . 178.6(4) no
    Cd1 N21 C32 C31 . . . . 1.9(5) no
    Cd1 N50 C51 C52 . . . . 8.0(5) no
    Cd1 N21 C32 C25 . . . . -177.6(4) no
loop_
    _geom_hbond_atom_site_label_D
    _geom_hbond_atom_site_label_H
    _geom_hbond_atom_site_label_A
    _geom_hbond_site_symmetry_A
    _geom_hbond_distance_DH
    _geom_hbond_distance_HA
    _geom_hbond_distance_DA
    _geom_hbond_angle_DHA
    O3 H3 O1 . 0.82 1.82 2.545(7) 146.5
    O13 H13 O11 . 0.82 1.78 2.505(4) 147.0
    O61 H61 O12 . 0.82 1.98 2.802(6) 176.5
    C23 H23 O61 1_545 0.93 2.57 3.429(8) 154.3
    C43 H43 O12 2_666 0.93 2.43 3.356(6) 172.3
    C45 H45 O13 1_655 0.93 2.47 3.370(6) 163.3
    C15 H15 Cg1 2_567 0.93 2.81 3.620(6) 147
    C47 H47 Cg2 2_667 0.93 2.79 3.589(6) 145
    C62 H62A Cg1 1_665 0.96 2.94 3.858(8) 160
