# Supplementary material for: Bis(2,2′-bipyridyl-κ2 N,N′)bis­(2-hydroxy­benzoato)-κO 1;κ2 O 1,O 1′-cadmium(II) methanol solvate
Source: Acta Crystallogr Sect E Struct Rep Online. 2010 Jan 16;66(Pt 2):m156–7. doi: 10.1107/S1600536809054610 (PMC2979681; doi:10.1107/S1600536809054610)
Supplement: Supplementary file 2 [file e-66-0m156-Isup2.hkl]

#
# h,k,l, Fc-squared, Fo-squared, sigma(Fo-squared) and status flag
#
data_I
_shelx_title '  rb777 in P -1'
_shelx_refln_list_code          4
_shelx_F_calc_maximum      218.95
_exptl_crystal_F_000       744.00
_reflns_d_resolution_high  0.7114
 
loop_
 _symmetry_equiv_pos_as_xyz
 'x, y, z'
 '-x, -y, -z'
 
_cell_length_a     9.1150
_cell_length_b    12.1890
_cell_length_c    14.8830
_cell_angle_alpha  97.640
_cell_angle_beta   92.300
_cell_angle_gamma 101.000
 
_shelx_F_squared_multiplier     1.000
 
loop_
 _refln_index_h
 _refln_index_k
 _refln_index_l
 _refln_F_squared_calc
 _refln_F_squared_meas
 _refln_F_squared_sigma
 _refln_observed_status
   1   0   0      742.67      858.13     64.11 o
   2   0   0     6166.68     6248.87    127.64 o
   3   0   0       16.13        8.10      8.00 o
   4   0   0     2724.98     2598.47    153.83 o
   5   0   0     1304.01     1400.34     83.42 o
   6   0   0      845.66      901.90     57.07 o
   7   0   0      565.54      569.55     38.79 o
   8   0   0      771.69      738.36     65.45 o
   9   0   0      386.82      411.29     30.95 o
  10   0   0       22.51       12.08     46.03 o
  11   0   0      125.35      120.46     26.77 o
  12   0   0        2.09      -61.86     61.86 o
 -12   1   0      141.67       94.90     29.94 o
 -11   1   0        0.49        6.83     54.17 o
 -10   1   0      282.61      300.06     23.45 o
  -9   1   0      186.85      196.78     17.62 o
  -8   1   0      242.12      251.23     19.53 o
  -7   1   0      366.71      335.88     31.78 o
  -6   1   0      476.77      486.06     52.93 o
  -5   1   0      352.61      358.71     23.76 o
  -4   1   0     3984.12     4107.93     88.34 o
  -3   1   0      121.78      139.40      8.96 o
  -2   1   0      306.40      285.46     18.54 o
  -1   1   0    10343.52    10179.69     68.84 o
   1   1   0     1196.35     1220.40     55.83 o
   2   1   0     3655.91     3541.31     60.29 o
   3   1   0     2386.48     2416.69     61.41 o
   4   1   0      201.38      250.83     25.65 o
   5   1   0      725.32      759.05     49.48 o
   6   1   0      604.68      649.24     44.87 o
   7   1   0      358.99      397.28     25.69 o
   8   1   0      807.83      865.02     49.43 o
   9   1   0       60.16       46.16     32.26 o
  10   1   0      258.06      238.04     23.00 o
  11   1   0        0.03      -48.57     84.67 o
  12   1   0       80.11       75.92     49.01 o
 -12   2   0        4.51      -20.86     58.16 o
 -11   2   0      152.60      125.24     28.46 o
 -10   2   0        0.81       59.72     47.73 o
  -9   2   0      563.29      567.37     52.36 o
  -8   2   0       47.97       56.33     27.68 o
  -7   2   0      653.03      676.61     40.91 o
  -6   2   0      283.49      291.96     22.81 o
  -5   2   0     1091.12     1063.15     55.25 o
  -4   2   0     3487.72     3626.63     86.37 o
  -3   2   0     1242.82     1251.92     45.11 o
  -2   2   0     2411.86     2470.56    127.63 o
  -1   2   0      392.32      377.22     21.87 o
   0   2   0     3013.59     2806.26     42.26 o
   1   2   0     1188.85     1213.21     34.93 o
   2   2   0      190.98      245.05     16.05 o
   3   2   0      843.80      932.53     44.83 o
   4   2   0     2763.96     2762.36     79.95 o
   5   2   0     1224.56     1365.74     67.91 o
   6   2   0      622.12      621.94     45.10 o
   7   2   0      458.87      507.36     40.18 o
   8   2   0       96.14       92.88     16.06 o
   9   2   0      256.43      239.68     21.84 o
  10   2   0       40.74       14.26     45.19 o
  11   2   0      240.82      264.87     22.34 o
  12   2   0        0.00      -17.76    117.19 o
 -12   3   0       63.66       90.44     19.56 o
 -11   3   0        4.91       25.66     45.60 o
 -10   3   0      134.31      123.17     25.15 o
  -9   3   0       33.28       17.97     39.88 o
  -8   3   0      597.51      638.17     45.48 o
  -7   3   0       33.97       33.86     16.69 o
  -6   3   0     1867.08     1815.14     79.89 o
  -5   3   0     1402.72     1578.39     66.90 o
  -4   3   0      241.21      215.86     62.34 o
  -3   3   0     1271.97     1320.22     70.17 o
  -2   3   0     8415.78     8838.27    103.99 o
  -1   3   0    47938.93    41329.30    723.29 o
   0   3   0     4325.24     4008.04     64.15 o
   1   3   0      312.04      300.59     18.19 o
   2   3   0      231.13      245.20     23.75 o
   3   3   0     3644.68     3546.11     84.26 o
   4   3   0     1686.62     1623.59     66.06 o
   5   3   0     1502.87     1611.45     73.88 o
   6   3   0      199.85      183.64     15.43 o
   7   3   0     1139.69     1105.31     73.31 o
   8   3   0      281.53      281.24     23.61 o
   9   3   0       16.53       -5.49     41.53 o
  10   3   0       43.73      -66.09     71.47 o
  11   3   0        9.90       30.04     32.60 o
 -12   4   0        5.48       10.72     25.92 o
 -11   4   0      152.06      155.02     32.10 o
 -10   4   0       18.24      -10.87     52.03 o
  -9   4   0      411.23      410.34     26.04 o
  -8   4   0       38.57       13.25     48.68 o
  -7   4   0     1014.76     1058.92    115.63 o
  -6   4   0      429.06      478.64     32.31 o
  -5   4   0     3351.60     3229.05     94.07 o
  -4   4   0     2066.48     2170.70     76.17 o
  -3   4   0      978.25      894.37     62.07 o
  -2   4   0    14865.37    14940.40    148.05 o
  -1   4   0    17170.73    17215.59    173.02 o
   0   4   0      695.89      632.69     43.70 o
   1   4   0     1688.76     1738.55     54.98 o
   2   4   0     3279.99     3260.85    156.99 o
   3   4   0        5.21       33.69     34.76 o
   4   4   0     1491.60     1508.18     68.08 o
   5   4   0      426.26      479.53     32.28 o
   6   4   0     1180.49     1247.01     76.56 o
   7   4   0      724.55      758.76     47.33 o
   8   4   0      401.37      374.97     22.47 o
   9   4   0      472.66      476.77     33.55 o
  10   4   0        0.24       16.42     22.55 o
  11   4   0       63.33       11.48     59.37 o
 -12   5   0       47.55       63.22     27.32 o
 -11   5   0        4.21      -21.35     68.00 o
 -10   5   0      309.58      321.53     24.55 o
  -9   5   0       15.03       39.59     38.12 o
  -8   5   0      432.88      410.82     27.61 o
  -7   5   0        4.37       46.70     33.04 o
  -6   5   0     1456.55     1507.71    257.20 o
  -5   5   0      440.30      440.39     32.28 o
  -4   5   0     1861.44     2033.11     72.60 o
  -3   5   0     2004.56     2192.94     69.33 o
  -2   5   0     1371.74     1382.40     52.60 o
  -1   5   0     3080.08     3010.78     74.03 o
   0   5   0      506.59      463.42     53.55 o
   1   5   0     1747.32     1626.29     62.93 o
   2   5   0        8.55       12.94     10.59 o
   3   5   0      929.58      819.74     83.53 o
   4   5   0       52.74       52.30     13.45 o
   5   5   0      995.67     1022.00    183.10 o
   6   5   0      311.45      300.17     24.10 o
   7   5   0      148.43      217.05     41.77 o
   8   5   0      257.29      243.30     18.23 o
   9   5   0       83.27       53.81     46.64 o
  10   5   0      168.78      166.89     90.16 o
  11   5   0       16.47      -29.68     54.53 o
 -12   6   0        4.47      -52.30     55.25 o
 -11   6   0      108.25       90.99     23.92 o
 -10   6   0        6.68       -3.06     37.05 o
  -9   6   0      300.84      278.29     20.22 o
  -8   6   0      362.34      320.09     40.82 o
  -7   6   0      183.03      179.98     14.66 o
  -6   6   0      417.64      395.62     23.73 o
  -5   6   0      655.13      673.37    109.98 o
  -4   6   0      104.42       94.84      9.91 o
  -3   6   0        2.70       17.08     20.31 o
  -2   6   0     7478.08     6908.17    124.21 o
  -1   6   0     1809.93     1916.12    107.62 o
   0   6   0     5998.82     6364.63    118.23 o
   1   6   0       53.87       58.51     19.22 o
   2   6   0     5948.18     6114.14    128.52 o
   3   6   0     1930.78     2039.90     85.62 o
   4   6   0     1095.83     1058.12     67.31 o
   5   6   0       35.06       50.75     16.96 o
   6   6   0      643.56      586.37     51.08 o
   7   6   0      125.09      121.43     19.29 o
   8   6   0       87.35       85.10     40.50 o
   9   6   0      110.57      150.06     18.50 o
  10   6   0       27.44       -6.57     59.28 o
 -12   7   0       89.72      113.34     31.94 o
 -11   7   0        1.99      -21.44     21.44 o
 -10   7   0      200.54      183.00     19.11 o
  -9   7   0        0.97        7.30     30.41 o
  -8   7   0      308.26      336.45     31.99 o
  -7   7   0      175.83      164.38     14.75 o
  -6   7   0      339.51      339.97     19.41 o
  -5   7   0      812.64      782.41     40.35 o
  -4   7   0      224.71      235.69     15.02 o
  -3   7   0     6105.26     6069.09    184.95 o
  -2   7   0     3609.38     3386.22    179.92 o
  -1   7   0      922.26      862.76     42.61 o
   0   7   0       68.74       64.39     12.80 o
   1   7   0     3336.00     3401.58    122.05 o
   2   7   0      286.13      335.39     29.37 o
   3   7   0     1144.56     1063.39     70.23 o
   4   7   0      102.56      117.39     14.08 o
   5   7   0      596.86      638.03     43.93 o
   6   7   0       45.85       50.07     19.15 o
   7   7   0      262.40      274.87     23.22 o
   8   7   0       86.07       89.49     16.81 o
   9   7   0       40.18       38.17     78.18 o
  10   7   0       59.19       76.65     23.02 o
 -12   8   0        5.90       22.85     46.03 o
 -11   8   0       89.80       85.78     31.38 o
 -10   8   0        4.61       51.66     43.59 o
  -9   8   0      201.98      200.61     23.88 o
  -8   8   0       15.33       44.58     38.73 o
  -7   8   0      402.26      490.08     35.76 o
  -6   8   0        1.28       -6.87     38.28 o
  -5   8   0      330.95      359.79     22.89 o
  -4   8   0      176.02      176.60     22.94 o
  -3   8   0     1368.21     1335.23     71.05 o
  -2   8   0      188.96      189.49     21.48 o
  -1   8   0      119.13      123.22     11.12 o
   0   8   0      310.49      324.29     26.62 o
   1   8   0      146.95      174.11     69.85 o
   2   8   0      542.89      513.91     37.05 o
   3   8   0      221.37      236.14     17.80 o
   4   8   0      570.94      587.09     39.15 o
   5   8   0       75.58       91.76     48.22 o
   6   8   0      223.23      206.20     18.20 o
   7   8   0       66.28       45.19     21.60 o
   8   8   0      118.55      124.92     18.51 o
   9   8   0       64.89       -0.57     59.67 o
 -11   9   0        3.25       55.47     20.75 o
 -10   9   0       81.92       99.43     21.86 o
  -9   9   0        1.53        1.70     18.87 o
  -8   9   0      297.52      300.31     24.34 o
  -7   9   0       28.90       40.54     33.36 o
  -6   9   0      609.19      635.90     76.58 o
  -5   9   0       11.88       19.70     32.53 o
  -4   9   0      514.14      476.61     50.86 o
  -3   9   0      508.29      452.53     32.90 o
  -2   9   0      619.15      635.12     37.35 o
  -1   9   0     1086.51     1158.64    137.63 o
   0   9   0      118.79       81.02     38.04 o
   1   9   0      541.14      535.09     39.84 o
   2   9   0        7.82       -3.85     17.12 o
   3   9   0      922.73      831.60     49.73 o
   4   9   0        1.96      -11.46     38.43 o
   5   9   0      550.33      497.94     42.20 o
   6   9   0       65.31       72.25     15.77 o
   7   9   0      184.48      203.42     21.30 o
   8   9   0       63.98       78.32     49.16 o
   9   9   0       55.42       27.07     55.70 o
 -11  10   0       67.90       23.32     55.55 o
 -10  10   0        0.22       50.24     58.98 o
  -9  10   0      109.45      176.45     52.99 o
  -8  10   0        9.66        8.33     14.42 o
  -7  10   0      229.31      275.15     21.64 o
  -6  10   0       44.92       43.14     17.01 o
  -5  10   0      312.78      327.77     26.03 o
  -4  10   0      965.58      863.25     47.00 o
  -3  10   0     1204.55     1115.56     72.40 o
  -2  10   0      507.96      454.42     30.74 o
  -1  10   0        0.62        0.00     34.62 o
   0  10   0      669.85      751.63     45.58 o
   1  10   0        4.18      -37.12     37.12 o
   2  10   0      472.05      536.86     35.42 o
   3  10   0       27.59      -42.49     42.49 o
   4  10   0      303.58      300.57     24.17 o
   5  10   0        2.07        4.99     23.65 o
   6  10   0      255.08      256.54     35.54 o
   7  10   0       55.70       40.39     49.93 o
   8  10   0      107.14       67.07     38.38 o
 -11  11   0        2.41        3.37     25.81 o
 -10  11   0       56.84       31.42     51.18 o
  -9  11   0        0.01      -18.70     73.14 o
  -8  11   0      130.86      124.31     17.99 o
  -7  11   0        1.21       14.92     39.55 o
  -6  11   0      401.81      359.41     27.04 o
  -5  11   0       95.94        4.45     38.37 o
  -4  11   0     2218.98     2094.63    106.11 o
  -3  11   0      702.47      642.63     55.52 o
  -2  11   0      103.10      127.96     15.77 o
  -1  11   0      620.97      634.65     36.80 o
   0  11   0      191.71      202.71     24.23 o
   1  11   0      403.11      389.30     26.80 o
   2  11   0        1.01       33.44     18.76 o
   3  11   0      408.46      386.59     26.56 o
   4  11   0        0.03       -5.64     37.99 o
   5  11   0      182.69       87.08     58.98 o
   6  11   0       30.85       59.47     43.88 o
   7  11   0       60.42       45.35     19.81 o
 -10  12   0        1.75      -43.72     75.76 o
  -9  12   0       28.72       70.14     56.95 o
  -8  12   0        3.66       30.57     23.82 o
  -7  12   0       73.80       42.12     20.97 o
  -6  12   0       33.54       24.80     42.03 o
  -5  12   0       16.68       23.76     39.75 o
  -4  12   0        0.72        4.65     16.86 o
  -3  12   0       99.12       91.57     14.97 o
  -2  12   0      247.70      222.14     26.66 o
  -1  12   0       64.11       64.41     23.15 o
   0  12   0      134.11      138.19     15.94 o
   1  12   0        7.78       21.62     18.19 o
   2  12   0      455.07      430.08     33.57 o
   3  12   0        3.84      -16.46     46.53 o
   4  12   0      132.01       74.40     81.23 o
   5  12   0        1.63      -69.87     69.87 o
   6  12   0       83.03       55.03     38.37 o
   7  12   0       13.11       80.20     86.67 o
 -10  13   0       36.13      -67.22     67.22 o
  -9  13   0        6.14       33.69     46.57 o
  -8  13   0       88.10       66.85     61.14 o
  -7  13   0        0.84      -51.56     51.56 o
  -6  13   0       54.48       23.55     44.70 o
  -5  13   0      100.93       61.44     39.78 o
  -4  13   0      156.62      142.32     52.86 o
  -3  13   0       56.13       33.97     20.52 o
  -2  13   0       48.38       66.04     21.03 o
  -1  13   0      136.86      152.65     17.23 o
   0  13   0       69.42       71.83     22.22 o
   1  13   0      247.93      266.96     20.05 o
   2  13   0        8.07      -27.38     52.53 o
   3  13   0       67.82       81.45     23.81 o
   4  13   0        9.69       47.85     23.49 o
   5  13   0       99.42      104.17     28.74 o
   6  13   0        2.73      -13.76     57.42 o
  -9  14   0       42.98       79.64     47.91 o
  -8  14   0        1.31       -6.29     49.54 o
  -7  14   0       63.52       97.91     22.00 o
  -6  14   0       11.61       -0.86     38.21 o
  -5  14   0      201.00      187.25     19.85 o
  -4  14   0        2.43       27.22     49.85 o
  -3  14   0       30.72       26.21     39.49 o
  -2  14   0      142.02      145.82     40.49 o
  -1  14   0       60.22       32.79     82.37 o
   0  14   0       68.94       20.32     51.19 o
   1  14   0       21.58       29.72     16.35 o
   2  14   0       70.09       86.75     18.52 o
   3  14   0       36.07        7.96     88.67 o
   4  14   0       96.22       91.11     79.19 o
   5  14   0        4.17        7.43     57.06 o
  -8  15   0       38.91      -38.94    117.18 o
  -7  15   0        0.01      -27.15     50.89 o
  -6  15   0      116.13      147.77     31.60 o
  -5  15   0        1.30       12.84     40.70 o
  -4  15   0       69.27       39.22     48.87 o
  -3  15   0       26.21       28.99     22.38 o
  -2  15   0       70.49       22.73     86.34 o
  -1  15   0       18.69       25.80     47.95 o
   0  15   0       18.55       27.92     33.35 o
   1  15   0      116.45      150.59     27.41 o
   2  15   0       19.92       36.88     26.41 o
   3  15   0      121.80       71.26     56.99 o
  -6  16   0        4.40        0.00     28.38 o
  -5  16   0       46.29       13.06     35.02 o
  -4  16   0       10.19      -70.57     70.57 o
  -3  16   0       48.92       60.33     18.52 o
  -2  16   0       17.28      -12.88     46.23 o
  -1  16   0       26.22       45.25     42.92 o
   0  16   0       37.14       20.09     27.11 o
   1  16   0        6.92      -28.40     82.90 o
   2 -17   1        2.96      -81.04     81.04 o
   3 -17   1       54.11       41.81     86.98 o
  -2 -16   1       26.17       30.00     29.60 o
  -1 -16   1        9.80       34.89     26.00 o
   0 -16   1       23.25       60.45     25.97 o
   1 -16   1        1.71       25.97     21.95 o
   2 -16   1       63.17     -102.75    102.75 o
   3 -16   1        1.37       77.22     77.22 o
   4 -16   1       44.27       18.00     25.94 o
   5 -16   1        2.00      -40.54     70.21 o
   6 -16   1       52.50       99.43     86.39 o
  -3 -15   1       36.13       26.88     82.95 o
  -2 -15   1       31.26       38.81     80.83 o
  -1 -15   1       27.17       75.09     68.50 o
   0 -15   1       62.60       36.53     63.22 o
   1 -15   1      100.15      107.24     99.02 o
   3 -15   1       78.67      -47.35     72.94 o
   4 -15   1        5.08      -65.91     65.91 o
   5 -15   1      129.66      196.33     29.03 o
   6 -15   1        8.08      -26.25     88.99 o
   7 -15   1       51.46       88.28     31.58 o
   8 -15   1       15.04      -45.52     87.14 o
  -5 -14   1       21.34       27.56     70.18 o
  -4 -14   1       21.10      -52.17     73.76 o
  -3 -14   1       70.39       37.25     77.54 o
  -2 -14   1       38.70       50.53     25.11 o
  -1 -14   1      134.40      176.12     26.10 o
   0 -14   1       41.98       44.44     70.30 o
   1 -14   1        8.77       32.62     68.01 o
   2 -14   1       82.48       53.94     63.76 o
   3 -14   1        5.04      -32.48     62.21 o
   4 -14   1      106.44       92.50     26.68 o
   5 -14   1        0.30      -11.51     67.82 o
   6 -14   1       82.48       84.72     73.60 o
   7 -14   1       33.38      -64.82     96.11 o
   9 -14   1       17.26       82.50     29.76 o
  -6 -13   1       72.98      101.55     30.47 o
  -5 -13   1       11.18       25.56     65.16 o
  -4 -13   1      101.60       24.04     74.13 o
  -3 -13   1       89.67      126.77     24.41 o
  -2 -13   1      165.40      129.04     28.05 o
  -1 -13   1       93.14      129.16     26.06 o
   0 -13   1       77.05       80.88     24.47 o
   1 -13   1      163.32      159.50     25.60 o
   2 -13   1       99.12        0.00     72.04 o
   3 -13   1      180.13      167.66     26.49 o
   4 -13   1        5.87      -10.09     64.66 o
   5 -13   1      217.31      297.78     42.15 o
   6 -13   1       37.76      -33.43     63.94 o
   7 -13   1      118.49       95.68     27.53 o
   8 -13   1        6.64       -6.52     24.29 o
   9 -13   1       16.53       28.14     79.58 o
  10 -13   1       15.10      -60.11     92.67 o
  -7 -12   1       89.09       61.08     30.54 o
  -6 -12   1        1.24      -76.38     82.46 o
  -5 -12   1      115.11      118.22     26.91 o
  -4 -12   1       31.91       22.14     62.56 o
  -3 -12   1       63.15       62.46     76.52 o
  -2 -12   1       32.74      -59.23     83.80 o
  -1 -12   1      137.03      186.67     23.91 o
   0 -12   1      233.83      197.45     25.86 o
   1 -12   1      288.00      272.42     30.44 o
   2 -12   1      393.50      414.54     39.94 o
   3 -12   1        7.10        6.75     18.39 o
   4 -12   1      375.35      380.01     47.89 o
   5 -12   1       72.20       49.29     22.41 o
   6 -12   1        8.48       10.22     56.95 o
   7 -12   1        1.87        0.00     54.08 o
   8 -12   1       61.46       46.48     24.09 o
   9 -12   1        0.66       13.07     72.47 o
  10 -12   1       38.94       69.49     89.00 o
  -8 -11   1       90.58      113.05     31.04 o
  -7 -11   1        0.38      -77.38     99.89 o
  -6 -11   1      101.41      118.10     25.13 o
  -5 -11   1       33.59       65.36     53.41 o
  -4 -11   1      136.18       50.61     88.72 o
  -3 -11   1        2.51       37.82     50.04 o
  -2 -11   1      711.67      571.57     56.92 o
  -1 -11   1       42.92       17.06     52.45 o
   0 -11   1      436.42      326.02     40.02 o
   1 -11   1      563.41      505.22     62.88 o
   2 -11   1      293.57      267.18     37.64 o
   3 -11   1     1421.55     1373.52    127.28 o
   4 -11   1      174.47      165.93     22.53 o
   5 -11   1      377.98      353.18     36.68 o
   7 -11   1      156.28      142.65     25.49 o
   8 -11   1       34.42       33.36     57.77 o
   9 -11   1      101.04       54.31     28.68 o
  10 -11   1       11.36      -51.56     91.08 o
  11 -11   1       22.06       66.05     78.15 o
  -8 -10   1        4.34       52.33     52.33 o
  -7 -10   1       99.53       23.63     88.54 o
  -6 -10   1        7.70      -10.75     68.92 o
  -5 -10   1      235.96      246.25     26.37 o
  -4 -10   1       86.49       54.43     58.87 o
  -3 -10   1      455.35      438.52     48.67 o
  -2 -10   1       88.19       94.80     19.40 o
  -1 -10   1      130.45       22.50     53.50 o
   0 -10   1      288.42      250.87     23.42 o
   1 -10   1      193.49      209.26     21.59 o
   2 -10   1     1256.56     1283.54    105.19 o
   3 -10   1       34.66       64.28     53.96 o
   4 -10   1     1101.38     1070.78    104.66 o
   5 -10   1      115.49       55.20     61.59 o
   6 -10   1      625.02      535.69     64.99 o
   7 -10   1        2.08        9.30     40.35 o
   8 -10   1      168.25      207.95     25.86 o
   9 -10   1       23.12      -65.38     65.38 o
  10 -10   1       65.08       23.95     84.46 o
  11 -10   1       23.97       12.24     74.36 o
  -9  -9   1       17.26      -54.61     90.65 o
  -8  -9   1      102.12      -73.62     90.22 o
  -7  -9   1       35.53       57.91     23.20 o
  -6  -9   1      250.28      242.79     33.50 o
  -5  -9   1        7.32       54.15     49.52 o
  -4  -9   1      671.40      629.80     54.40 o
  -3  -9   1       37.48       68.35     57.32 o
  -2  -9   1      502.66      518.87     39.61 o
  -1  -9   1      764.31      730.69     59.64 o
   0  -9   1      656.89      654.69     58.40 o
   1  -9   1       19.71       31.05     39.82 o
   2  -9   1      234.17      221.67     20.58 o
   3  -9   1      990.20     1149.79     95.21 o
   5  -9   1      327.53      325.45     34.71 o
   6  -9   1       95.41      109.52     22.99 o
   7  -9   1      464.36      463.68     39.46 o
   8  -9   1       20.10        9.39     57.42 o
   9  -9   1      202.71      215.95     26.11 o
  10  -9   1       14.36      -54.68     60.87 o
  11  -9   1       38.64       34.69     66.44 o
  -9  -8   1       95.59       96.85     27.66 o
  -8  -8   1       58.59      -57.65     85.46 o
  -7  -8   1      244.67      244.09     28.29 o
  -6  -8   1        0.07      -45.98     64.39 o
  -5  -8   1      605.08      581.71     39.17 o
  -4  -8   1       25.21       22.40     50.13 o
  -3  -8   1     1705.08     1578.57    118.61 o
  -2  -8   1      180.12      198.97     24.99 o
  -1  -8   1     1016.31     1015.15     85.77 o
   0  -8   1      311.36      281.85     28.67 o
   1  -8   1      968.53      895.59     82.48 o
   2  -8   1     2722.93     2805.44    138.22 o
   3  -8   1      837.03      891.26     77.60 o
   4  -8   1      119.23      106.19     18.53 o
   5  -8   1       55.07       68.88     17.98 o
   6  -8   1      185.59      186.67     20.89 o
   7  -8   1       64.01       71.79     18.13 o
   8  -8   1      241.12      232.61     31.45 o
   9  -8   1       11.21      -63.76     63.76 o
  10  -8   1       68.08       71.69     62.26 o
  11  -8   1       43.27       11.14     73.25 o
  12  -8   1        9.30      -28.44     28.71 o
 -10  -7   1       37.68       27.35     90.62 o
  -9  -7   1       47.33       85.50     74.31 o
  -8  -7   1      139.95      -32.43     81.69 o
  -7  -7   1        0.45      -57.48     57.48 o
  -6  -7   1      575.13      534.75     50.71 o
  -5  -7   1       29.41        0.00     52.32 o
  -4  -7   1     1090.47     1055.64     69.67 o
  -3  -7   1       11.59       36.37     39.24 o
  -2  -7   1     2688.66     2664.72    137.14 o
  -1  -7   1     2001.41     2171.05    115.32 o
   0  -7   1      686.70      619.08     47.95 o
   1  -7   1     2193.32     2160.23    109.22 o
   2  -7   1      323.63      268.65     26.50 o
   3  -7   1     2145.01     2016.12    113.28 o
   4  -7   1      448.90      421.38     41.45 o
   5  -7   1      729.84      707.93     57.12 o
   6  -7   1      234.56      217.97     22.85 o
   7  -7   1      816.07      782.41     65.18 o
   8  -7   1        0.20       14.42     17.25 o
   9  -7   1      376.43      328.48     26.78 o
  10  -7   1      129.58       84.25     24.72 o
  11  -7   1       94.12       86.78     26.69 o
  12  -7   1       16.24       50.43     26.51 o
 -10  -6   1       93.13       78.04     28.43 o
  -9  -6   1      180.54      159.12     28.64 o
  -8  -6   1       25.85        0.00     61.10 o
  -7  -6   1      284.58      246.93     25.64 o
  -6  -6   1       17.63      -54.95     63.26 o
  -5  -6   1      822.19      786.06     62.01 o
  -4  -6   1        3.57       42.49     39.85 o
  -3  -6   1      277.48      278.87     27.22 o
  -2  -6   1      572.42      563.04     45.44 o
  -1  -6   1     6705.05     6632.84    176.38 o
   0  -6   1      821.04      859.51     67.39 o
   1  -6   1     2620.23     2692.16    108.96 o
   2  -6   1     4513.70     4763.69    145.46 o
   3  -6   1     2023.87     1907.86    101.34 o
   4  -6   1     1166.97     1262.33     83.07 o
   5  -6   1        1.22       38.52     36.09 o
   6  -6   1      545.42      559.75     52.78 o
   7  -6   1       35.20      -34.97     54.72 o
   8  -6   1      338.77      361.11     36.16 o
   9  -6   1        0.75      -63.50     63.50 o
  10  -6   1      224.66      190.23     27.68 o
  11  -6   1       53.86      -82.92     82.92 o
  12  -6   1       48.24       44.80     29.65 o
 -11  -5   1      109.20       76.44     33.06 o
 -10  -5   1      144.81       66.87     28.79 o
  -9  -5   1      127.59       87.98     77.71 o
  -8  -5   1      491.59      485.51     62.08 o
  -7  -5   1       24.63      -16.69     52.90 o
  -6  -5   1      654.15      690.11     58.13 o
  -5  -5   1       46.53       49.65     17.46 o
  -4  -5   1     1055.83      948.93     83.38 o
  -3  -5   1       38.51       -9.42     39.40 o
  -2  -5   1     3102.98     3106.42    118.32 o
  -1  -5   1       53.85       51.78      9.96 o
   0  -5   1      305.51      230.13     28.42 o
   1  -5   1     3660.61     3753.23    114.80 o
   2  -5   1     4847.12     4949.93    134.52 o
   3  -5   1     1763.52     1786.24     88.28 o
   4  -5   1      428.47      322.66     29.82 o
   5  -5   1     1745.81     1786.51    103.94 o
   6  -5   1        0.42      -23.35     48.15 o
   7  -5   1      871.02      884.10     68.09 o
   8  -5   1       35.68       29.24     18.12 o
   9  -5   1      287.60      260.29     32.96 o
  10  -5   1       11.18        0.00     58.86 o
  11  -5   1       84.14      -12.11     88.34 o
  12  -5   1       25.19       25.87     79.73 o
 -11  -4   1       24.73      -26.43     76.93 o
 -10  -4   1      123.58       71.49     82.61 o
  -9  -4   1       55.73       73.37     73.37 o
  -8  -4   1      137.51      145.67     23.42 o
  -7  -4   1      657.97      707.18     60.06 o
  -6  -4   1       94.66      106.32     17.32 o
  -5  -4   1     1382.97     1436.95    102.47 o
  -4  -4   1      192.01      194.74     24.78 o
  -3  -4   1     4818.24     4783.09    144.62 o
  -2  -4   1     1710.00     1657.46     83.21 o
  -1  -4   1     4505.61     4013.33    112.58 o
   0  -4   1      714.44      690.82     51.97 o
   1  -4   1     6703.80     6218.30    131.41 o
   2  -4   1     2285.16     2253.42     84.12 o
   3  -4   1      870.23      757.31     58.18 o
   5  -4   1        3.13       19.07     30.02 o
   6  -4   1     2221.18     2389.83    127.64 o
   7  -4   1       12.84        6.73     44.24 o
   8  -4   1      581.07      525.71     53.00 o
   9  -4   1       19.96       -9.49     60.98 o
  10  -4   1      315.83      321.83     44.98 o
  11  -4   1       12.35       18.42     26.87 o
  12  -4   1       32.05       77.71     83.93 o
 -11  -3   1       38.16      -38.25     90.99 o
 -10  -3   1       87.17      -45.92     90.37 o
  -9  -3   1       41.97       10.05     61.15 o
  -8  -3   1      109.47        0.00     70.47 o
  -7  -3   1      500.34      471.32     57.56 o
  -6  -3   1     1522.05     1539.11    108.89 o
  -5  -3   1      268.25      326.70     38.72 o
  -4  -3   1      182.50      138.92     13.53 o
  -3  -3   1     1228.45     1389.44     74.40 o
  -2  -3   1     4437.91     4355.39    116.64 o
  -1  -3   1     1779.02     1622.17     67.43 o
   0  -3   1      624.00      579.10     42.64 o
   1  -3   1     5793.25     5405.16    106.99 o
   2  -3   1     5511.29     5630.76    118.50 o
   3  -3   1     3756.12     3824.93    111.25 o
   4  -3   1       13.16       26.00     27.60 o
   5  -3   1     1827.55     1718.64     98.52 o
   6  -3   1       80.80       59.98     16.95 o
   7  -3   1     1552.23     1394.99    119.98 o
   8  -3   1      124.72      140.59     23.56 o
   9  -3   1      502.46      511.95     51.74 o
  10  -3   1       44.06      -32.46     72.72 o
  11  -3   1      121.91      132.58     30.12 o
  12  -3   1       13.43      -89.57     89.57 o
 -12  -2   1       71.01       13.16     79.94 o
 -11  -2   1       30.38       40.26     26.85 o
 -10  -2   1      211.91      202.64     28.15 o
  -9  -2   1      311.89      274.83     29.34 o
  -8  -2   1      138.12      142.37     21.82 o
  -7  -2   1     1550.16     1433.93    119.62 o
  -6  -2   1      337.13      312.01     30.41 o
  -5  -2   1     2116.29     2072.68    110.13 o
  -4  -2   1       26.19       16.00     28.90 o
  -3  -2   1    11913.39    12738.66    204.51 o
  -2  -2   1     6963.87     6666.49    127.13 o
  -1  -2   1     9053.30     8413.31    119.59 o
   0  -2   1     1224.63     1115.69     40.10 o
   1  -2   1    10466.95     9701.96    117.46 o
   2  -2   1      817.08      948.96     48.13 o
   3  -2   1     5077.98     5374.53    124.15 o
   4  -2   1     1150.87     1088.30     71.73 o
   5  -2   1      127.90      129.71     14.66 o
   6  -2   1      622.14      606.93     50.46 o
   7  -2   1      290.02      273.28     25.78 o
   8  -2   1      884.32      915.93     72.11 o
   9  -2   1        0.54       18.53     65.43 o
  10  -2   1      309.58      311.01     32.22 o
  11  -2   1       25.23       82.58     71.84 o
  12  -2   1       49.25      -37.11     98.33 o
 -12  -1   1       14.73       12.81     64.26 o
 -11  -1   1      135.86      -24.17     96.64 o
 -10  -1   1       64.47       54.12     74.11 o
  -9  -1   1       90.94      124.57     22.20 o
  -8  -1   1      686.64      574.46     46.36 o
  -7  -1   1       46.05      -40.76     49.88 o
  -6  -1   1      954.65      889.29     83.48 o
  -5  -1   1       12.74       20.38     11.67 o
  -4  -1   1     2941.62     2711.99    103.51 o
  -3  -1   1       22.33       -2.78     25.56 o
  -2  -1   1    25715.07    24392.97    219.61 o
  -1  -1   1     8489.15     7683.76     95.38 o
   0  -1   1    19831.56    18580.21    123.60 o
   1  -1   1     8037.16     8262.93     91.95 o
   2  -1   1     4010.54     4431.26     90.22 o
   3  -1   1       34.66       23.37     28.15 o
   4  -1   1     1380.83     1392.18     74.90 o
   5  -1   1     2306.33     2041.71    104.27 o
   6  -1   1      451.23      489.96     46.91 o
   7  -1   1      454.71      429.11     52.83 o
   8  -1   1       11.97        0.00     57.59 o
   9  -1   1      329.53      359.81     34.98 o
  10  -1   1        0.09       63.08     81.41 o
  11  -1   1      137.15      122.26     34.14 o
  12  -1   1       45.81       29.63     31.05 o
 -12   0   1       85.41      146.41     32.16 o
 -11   0   1       39.44      -37.11     70.98 o
 -10   0   1      107.61      125.58     25.11 o
  -9   0   1      184.86      166.30     24.87 o
  -8   0   1       97.59      144.66     21.97 o
  -7   0   1      300.87      270.84     33.96 o
  -6   0   1      787.78      951.03     88.06 o
  -5   0   1      460.59      405.36     32.31 o
  -4   0   1       93.42      106.25     11.44 o
  -3   0   1     5313.93     5949.20    129.97 o
  -2   0   1     1175.05     1217.94     51.32 o
  -1   0   1     9906.63     9532.94     95.85 o
   1   0   1     9182.50     9542.26     98.30 o
   2   0   1    13693.52    14414.03    164.77 o
   3   0   1     2412.34     2899.68     93.02 o
   4   0   1     6168.20     6703.12    164.33 o
   5   0   1      660.97      616.60     50.17 o
   6   0   1     1594.77     1732.78    111.39 o
   7   0   1       64.20      -55.49     62.79 o
   8   0   1      806.95      676.21     60.79 o
   9   0   1        5.70       19.18     63.45 o
  10   0   1      372.46      409.84     35.24 o
  11   0   1       49.05       57.98     79.53 o
  12   0   1       83.09       96.99     80.43 o
 -12   1   1        7.66      -39.03     81.29 o
 -11   1   1      109.69      -61.17     90.77 o
 -10   1   1       63.22      -43.66     81.72 o
  -9   1   1      210.48        0.00     73.26 o
  -8   1   1      586.79      639.04     66.37 o
  -7   1   1      143.84      151.42     21.38 o
  -6   1   1      230.93      298.07     26.20 o
  -5   1   1      166.89      228.34     26.62 o
  -4   1   1     6435.14     7179.42    166.55 o
  -3   1   1     1206.44     1321.83     63.99 o
  -2   1   1     7851.58     7822.96    121.38 o
  -1   1   1     1176.33     1096.04     37.34 o
   0   1   1    10256.85     9848.25     93.07 o
   1   1   1       39.07       12.95     16.93 o
   2   1   1     3788.24     3991.73     95.05 o
   3   1   1     1926.80     2158.31     86.16 o
   4   1   1      503.81      597.17     58.00 o
   5   1   1     1028.86     1273.31     85.31 o
   6   1   1      416.49      507.71     50.84 o
   7   1   1      951.93      933.07     73.35 o
   8   1   1      162.42      163.33     25.30 o
   9   1   1      508.15      572.82     68.98 o
  10   1   1        1.80       11.01     72.33 o
  11   1   1      150.36      215.16     29.16 o
  12   1   1       48.15      -64.05     77.95 o
 -12   2   1       85.14      113.89     28.70 o
 -11   2   1        7.52       50.50     24.99 o
 -10   2   1      165.66      170.70     27.31 o
  -9   2   1      132.34      129.87     25.48 o
  -8   2   1      820.16      692.08     49.22 o
  -7   2   1      459.26      501.94     58.25 o
  -6   2   1     1193.17     1440.09     98.77 o
  -5   2   1     2560.81     2818.41    124.74 o
  -4   2   1      372.52      425.27     36.72 o
  -3   2   1     1833.04     1723.42     74.66 o
  -2   2   1      676.81      687.49     45.80 o
  -1   2   1    27409.57    25395.22    196.59 o
   0   2   1      602.66      616.10     32.94 o
   1   2   1      291.65      373.38     34.90 o
   2   2   1       81.45       68.45      9.91 o
   3   2   1     2118.19     2268.80     91.35 o
   4   2   1     2185.48     2526.88    113.57 o
   5   2   1     1231.90     1288.17     93.35 o
   6   2   1     1001.27     1016.26     98.39 o
   7   2   1      388.39      488.63     49.71 o
   8   2   1      869.13      777.17     69.39 o
   9   2   1        0.39       29.85     45.55 o
  10   2   1      150.52      141.82     27.69 o
  11   2   1        1.27       12.25     80.55 o
  12   2   1       61.50       69.48     31.94 o
 -12   3   1        4.80       29.60     28.81 o
 -11   3   1      125.42      165.67     31.25 o
 -10   3   1      104.84      143.79     27.33 o
  -9   3   1      199.00      171.01     26.84 o
  -8   3   1      100.11      143.34     23.17 o
  -7   3   1     1146.65     1007.43     77.60 o
  -6   3   1     1246.41     1369.25    100.81 o
  -5   3   1      634.89      679.86     48.70 o
  -4   3   1     8612.69     9369.49    196.06 o
  -3   3   1      721.14      688.64     53.71 o
  -2   3   1     5324.41     5386.29    117.53 o
  -1   3   1      176.39      189.49     17.05 o
   0   3   1     1414.34     1398.86     58.74 o
   1   3   1     3739.58     3806.65    102.43 o
   2   3   1     1573.21     1450.51     73.83 o
   3   3   1     1486.67     1677.55     89.65 o
   4   3   1     1670.37     1796.05    101.80 o
   5   3   1     1214.70     1164.84     86.86 o
   6   3   1      328.67      359.93     32.41 o
   7   3   1     1432.95     1391.67    121.71 o
   8   3   1       49.66       65.12     20.54 o
   9   3   1      236.18      270.77     28.01 o
  10   3   1       30.93       46.08     26.75 o
  11   3   1       61.99        7.87     29.17 o
 -12   4   1       70.55       13.57     88.59 o
 -11   4   1       30.63       70.25     27.96 o
 -10   4   1      142.57      143.18     29.87 o
  -9   4   1      181.07      225.15     26.36 o
  -8   4   1      401.59      555.05     56.97 o
  -7   4   1      175.18      149.21     21.17 o
  -6   4   1      297.00      297.48     34.72 o
  -5   4   1     7448.20     7740.19    205.28 o
  -4   4   1       15.68       19.47     11.50 o
  -3   4   1     4884.99     5147.33    138.88 o
  -2   4   1        0.02      -28.27     28.27 o
  -1   4   1     7811.16     8053.55    153.41 o
   0   4   1      308.00      255.75     26.38 o
   1   4   1     2953.93     2894.00    100.28 o
   2   4   1       14.81      -14.98     29.53 o
   3   4   1     5627.24     5769.42    169.48 o
   4   4   1     1459.17     1347.67     98.77 o
   5   4   1     1231.07     1207.00    101.97 o
   6   4   1     1365.62     1328.60    106.45 o
   7   4   1      185.98      170.48     24.79 o
   8   4   1      402.55      446.40     40.87 o
   9   4   1        3.87      -42.72     65.81 o
  10   4   1      225.73      227.63     28.63 o
  11   4   1        4.94       79.12     26.35 o
 -12   5   1        1.23      -42.50     81.37 o
 -11   5   1       71.38     -102.22    102.22 o
 -10   5   1       62.06       90.01     23.54 o
  -9   5   1      187.81      144.29     24.86 o
  -8   5   1      274.84      374.06     41.00 o
  -7   5   1      146.81      137.02     21.40 o
  -6   5   1      659.89      675.43     57.33 o
  -5   5   1     1551.44     1609.13    101.97 o
  -4   5   1     1860.00     1870.18     99.99 o
  -3   5   1      206.88      182.08     13.92 o
  -2   5   1     7947.76     8064.26    179.08 o
  -1   5   1     2458.04     2589.39    100.93 o
   0   5   1     3619.46     3572.22    120.96 o
   1   5   1      825.29      858.98     66.39 o
   2   5   1      805.24      695.06     69.05 o
   3   5   1      522.52      526.60     46.61 o
   4   5   1      269.82      335.01     27.91 o
   5   5   1      254.01      298.21     31.89 o
   6   5   1      637.00      631.20     64.87 o
   7   5   1      491.42      476.09     49.66 o
   8   5   1       10.69       19.83     61.23 o
   9   5   1      116.98      114.39     26.39 o
  10   5   1        1.90      -86.46     89.99 o
  11   5   1       88.60      115.83     33.27 o
 -12   6   1       90.14       74.55    100.94 o
 -11   6   1       30.38      -43.99     56.13 o
 -10   6   1      130.92       31.16     74.22 o
  -9   6   1       16.66      -53.39     53.39 o
  -8   6   1      146.02      133.59     22.65 o
  -7   6   1      543.29      628.25     58.63 o
  -6   6   1        1.77       13.28     40.99 o
  -5   6   1      840.39      784.92     57.58 o
  -4   6   1      198.68      181.89     18.45 o
  -3   6   1     1745.64     1833.16    101.58 o
  -2   6   1     1322.33     1415.52     87.81 o
  -1   6   1      241.41      272.02     23.48 o
   0   6   1     1766.80     1768.53     95.16 o
   1   6   1     5224.10     5722.67    172.61 o
   2   6   1     1590.84     1623.91    104.38 o
   3   6   1     1249.25     1322.73    100.80 o
   4   6   1      252.74      275.54     24.92 o
   5   6   1      565.41      550.69     59.25 o
   6   6   1      388.04      371.34     34.20 o
   7   6   1       59.32      129.28     24.96 o
   8   6   1      198.22      194.45     31.11 o
   9   6   1        0.79      -58.60     71.34 o
  10   6   1       96.90      -64.37     90.19 o
 -12   7   1        2.35       25.31     64.51 o
 -11   7   1      150.11      147.72     28.82 o
 -10   7   1       14.90       23.76     23.15 o
  -9   7   1      304.67      269.03     31.54 o
  -8   7   1        4.45       -9.16     58.38 o
  -7   7   1      163.36      141.97     22.10 o
  -6   7   1      376.42      472.92     42.81 o
  -5   7   1      376.16      474.45     47.29 o
  -4   7   1     1243.62     1392.08    105.11 o
  -3   7   1      237.53      273.20     21.03 o
  -2   7   1     1749.41     1924.97    106.84 o
  -1   7   1      124.47      138.22     19.93 o
   0   7   1     2928.07     2950.77    128.53 o
   1   7   1      640.78      633.37     52.94 o
   2   7   1     1945.85     1890.71    126.92 o
   3   7   1      689.52      729.17     66.09 o
   4   7   1      696.44      719.53     64.38 o
   5   7   1      406.73      389.40     46.33 o
   6   7   1      253.76      238.25     33.65 o
   7   7   1      143.01      149.27     26.36 o
   8   7   1       44.14       44.65     70.62 o
   9   7   1      140.25      160.54     28.62 o
  10   7   1       10.42       26.93     76.18 o
 -12   8   1       22.23      -25.12     58.99 o
 -11   8   1        0.73       23.88     67.63 o
 -10   8   1      122.33       57.09     83.08 o
  -9   8   1       51.15       23.50     25.09 o
  -8   8   1      189.69      244.98     23.43 o
  -7   8   1      143.08      139.33     21.84 o
  -6   8   1     1104.22     1305.96    116.53 o
  -5   8   1      255.88      292.69     31.93 o
  -4   8   1      180.24      182.60     18.80 o
  -3   8   1     2463.75     2486.35    128.27 o
  -2   8   1      350.33      358.60     28.52 o
  -1   8   1     1520.39     1561.90    109.10 o
   0   8   1       82.37        0.00     55.57 o
   1   8   1     1083.67     1142.97     99.98 o
   2   8   1       13.39      -27.42     61.26 o
   3   8   1      706.95      805.87     67.54 o
   4   8   1      369.06      403.60     41.32 o
   5   8   1      369.35      353.79     40.55 o
   6   8   1      157.16      133.44     26.63 o
   7   8   1       84.93      200.65     31.98 o
   8   8   1      133.99      117.36     30.29 o
   9   8   1       13.70       52.17     69.00 o
 -11   9   1       77.51       88.43     76.91 o
 -10   9   1        1.48      -48.00     67.91 o
  -9   9   1       79.40       68.70     24.60 o
  -7   9   1      403.99      447.49     46.62 o
  -6   9   1      249.45      277.95     24.31 o
  -5   9   1     1031.40     1055.53     73.37 o
  -4   9   1     1403.41     1491.87    111.21 o
  -3   9   1      959.28      847.18     69.26 o
  -2   9   1        2.86        4.09     15.52 o
  -1   9   1      107.84       13.15     51.61 o
   0   9   1      852.52      815.48     68.68 o
   1   9   1       23.07      -35.27     55.15 o
   2   9   1      534.90      529.43     41.39 o
   4   9   1      804.26      705.68     71.61 o
   5   9   1      163.67      165.48     24.27 o
   6   9   1      210.94      203.12     28.14 o
   7   9   1      198.08      213.75     29.28 o
   8   9   1       19.14        0.00     67.27 o
   9   9   1      125.52      -99.11     99.11 o
 -11  10   1        3.81      -66.59     80.97 o
 -10  10   1       65.28       77.54     26.34 o
  -9  10   1       12.19       11.61     70.67 o
  -7  10   1      138.09      129.85     24.96 o
  -6  10   1      230.73      203.92     23.78 o
  -5  10   1     1330.50     1338.42    116.65 o
  -4  10   1       45.80        7.68     50.42 o
  -3  10   1     1009.45     1085.99    106.73 o
  -2  10   1      314.37      325.51     35.62 o
  -1  10   1      482.26      459.09     35.94 o
   0  10   1        0.26       29.60     16.55 o
   1  10   1      624.37      531.90     51.39 o
   2  10   1       61.17       42.14     64.77 o
   3  10   1      317.49      326.07     31.40 o
   4  10   1       53.14       38.42     69.35 o
   5  10   1      205.52      253.35     28.42 o
   6  10   1       71.78      -88.66     88.66 o
   7  10   1       55.79       96.66     85.47 o
   8  10   1      140.90       91.61     85.81 o
 -11  11   1       16.13      -87.70     87.70 o
 -10  11   1        0.01      -65.44     65.44 o
  -9  11   1       63.04       24.61     75.87 o
  -8  11   1       40.23      -12.60     23.93 o
  -7  11   1      157.77       97.27     26.00 o
  -6  11   1        0.61       14.16     18.54 o
  -5  11   1      115.31       62.13     53.90 o
  -4  11   1      366.09      319.93     28.97 o
  -3  11   1      296.07      309.35     26.91 o
  -2  11   1     1057.13     1099.62     77.77 o
  -1  11   1        0.04        8.29     50.72 o
   0  11   1      755.03      837.03     74.76 o
   1  11   1        1.32       -1.09     19.09 o
   2  11   1      425.73      368.83     42.39 o
   3  11   1       53.89       29.77     62.11 o
   4  11   1      205.18      174.35     25.85 o
   5  11   1       28.09       11.25     68.62 o
   6  11   1       87.00       72.47     83.69 o
   7  11   1       88.24       64.83     28.99 o
 -10  12   1       23.64       38.38     26.72 o
  -9  12   1        6.03      -26.20     82.74 o
  -8  12   1       79.03       89.87     25.95 o
  -7  12   1       31.25       56.39     21.78 o
  -6  12   1       71.33       71.68     67.13 o
  -5  12   1      215.38      218.95     24.68 o
  -4  12   1      312.83      331.09     27.29 o
  -2  12   1        4.01       41.21     18.22 o
  -1  12   1      248.78      251.24     27.28 o
   0  12   1       29.70       28.76     49.76 o
   1  12   1      263.66      258.72     26.64 o
   2  12   1        0.27       20.82     69.12 o
   3  12   1      185.64      152.07     30.26 o
   4  12   1        9.50       47.78     22.27 o
   5  12   1      102.97      -49.05     91.83 o
   6  12   1       51.80       26.05     80.35 o
  -9  13   1       61.70       79.53     31.47 o
  -8  13   1        3.47      -92.32     92.32 o
  -7  13   1       61.30      122.74     23.41 o
  -6  13   1       59.95       66.40     66.40 o
  -5  13   1      128.30      129.03     24.67 o
  -4  13   1       79.59       61.31     70.77 o
  -3  13   1        4.46       20.15     57.02 o
  -2  13   1      247.17      101.27     84.78 o
  -1  13   1       29.53       30.90     21.87 o
   0  13   1      272.36      238.71     29.73 o
   1  13   1       13.92      -44.04     72.96 o
   2  13   1      394.93      374.77     34.56 o
   3  13   1        3.51      -68.08     68.08 o
   4  13   1      179.19      168.98     29.21 o
   5  13   1       19.49       26.61     30.28 o
  -9  14   1        2.18      -59.21     83.72 o
  -8  14   1       97.79      -27.38     72.32 o
  -7  14   1       10.61      -91.61     91.61 o
  -6  14   1       42.65      -59.71     83.61 o
  -5  14   1       42.03       57.20     21.50 o
  -4  14   1       29.19       36.26     22.20 o
  -3  14   1      114.43      111.86     25.91 o
  -2  14   1        2.56       55.67     45.89 o
  -1  14   1       98.09        0.00     78.61 o
   0  14   1        0.80       58.44     56.00 o
   1  14   1      184.61      233.52     32.64 o
   2  14   1       34.79       70.86     27.43 o
   3  14   1       93.35       13.11     86.17 o
   4  14   1       32.37      -97.01     97.01 o
  -7  15   1       25.74       13.57     68.03 o
  -6  15   1       48.61      102.94     90.95 o
  -5  15   1      164.10      128.30     29.79 o
  -4  15   1       17.76      -48.43     61.73 o
  -3  15   1       53.31       72.29     72.29 o
  -2  15   1       80.38      -12.14     93.46 o
  -1  15   1       47.19      -62.09     92.19 o
   0  15   1       63.97      135.97     25.74 o
   1  15   1        5.84       52.91     89.81 o
   2  15   1       33.83       41.18     71.33 o
   3  15   1        0.82      -71.36     86.86 o
  -6  16   1       49.39      -68.95     83.89 o
  -5  16   1        5.20       26.67     75.33 o
  -4  16   1        4.83        0.00     64.14 o
  -3  16   1      121.15      -13.05     95.09 o
  -2  16   1        1.63      -26.45     69.98 o
  -1  16   1       39.64       63.75     26.98 o
   0  16   1        0.97       55.73     73.71 o
   1  16   1       39.84        0.00     93.22 o
   1 -17   2        0.18      -76.83     76.83 o
   2 -17   2       55.63       97.23     91.07 o
   3 -17   2        0.59       11.92     29.21 o
  -2 -16   2        3.56       13.94     32.46 o
  -1 -16   2       26.55       54.26     63.58 o
   0 -16   2        0.92      -26.47     61.99 o
   1 -16   2       34.61       51.84     26.78 o
   2 -16   2       19.87       12.87     71.47 o
   3 -16   2       30.62        0.00     62.97 o
   4 -16   2       23.45       65.22     77.19 o
   5 -16   2       33.57        0.00     80.68 o
   6 -16   2       22.94      -70.38     70.38 o
  -3 -15   2       51.59       67.04     72.23 o
  -2 -15   2       63.63      154.92     25.91 o
  -1 -15   2       24.78       12.49     87.41 o
   0 -15   2       63.57       97.19     26.49 o
   1 -15   2        0.74      -85.07     85.07 o
   2 -15   2       86.09       23.59     83.37 o
   3 -15   2        1.21       59.16     56.73 o
   4 -15   2       65.10       11.97     73.08 o
   5 -15   2       24.52      -24.77     89.42 o
   6 -15   2       24.74       52.01     75.80 o
   7 -15   2       32.27       83.00     67.74 o
   8 -15   2        8.72       78.31     29.01 o
  -5 -14   2       10.79      -54.79     77.55 o
  -4 -14   2        6.34        0.00     84.14 o
  -3 -14   2       62.73       75.77     26.03 o
  -2 -14   2        3.71      -71.16     71.16 o
  -1 -14   2       50.67      -57.21     74.97 o
   0 -14   2        6.80       44.42     58.84 o
   1 -14   2      242.57      257.18     28.34 o
   2 -14   2        0.16        0.00     59.10 o
   3 -14   2      168.21      146.12     26.54 o
   4 -14   2        1.24      -11.05     59.35 o
   5 -14   2      131.50       97.00     28.51 o
   6 -14   2       25.48      -36.02     74.93 o
   7 -14   2       33.39      -85.72     85.72 o
   8 -14   2       37.69       54.81     72.62 o
   9 -14   2        2.62      -44.12     98.61 o
  -6 -13   2        4.84       21.43     26.86 o
  -4 -13   2       71.97      -23.98     95.92 o
  -3 -13   2       87.25       15.60     28.04 o
  -2 -13   2       20.57        0.00     70.28 o
  -1 -13   2      199.97      145.95     26.98 o
   0 -13   2      255.22      266.54     29.27 o
   1 -13   2       15.61       19.78     56.02 o
   2 -13   2      208.80      217.18     27.82 o
   3 -13   2        5.70        9.82     43.01 o
   4 -13   2       54.96       85.77     22.16 o
   5 -13   2        0.07       18.35     20.61 o
   6 -13   2       86.51      118.70     23.99 o
   7 -13   2        0.69       -1.45     21.94 o
   8 -13   2       90.29       88.75     28.12 o
   9 -13   2       26.01     -104.54    104.54 o
  10 -13   2       13.30       43.08     74.55 o
  -7 -12   2        4.84      -68.75     90.12 o
  -6 -12   2       39.85      -63.44     83.09 o
  -5 -12   2       67.38       58.85     69.72 o
  -4 -12   2      227.13      213.79     35.00 o
  -3 -12   2       95.17       81.77     23.48 o
  -2 -12   2      320.04      322.73     31.33 o
  -1 -12   2      432.74      355.41     32.18 o
   0 -12   2       15.63      -45.66     59.97 o
   1 -12   2     1086.94     1091.80     83.28 o
   2 -12   2        0.01      -17.81     67.70 o
   3 -12   2      492.13      490.05     51.41 o
   4 -12   2       19.89       41.43     19.93 o
   5 -12   2      155.21      180.90     24.24 o
   6 -12   2       84.10      128.31     23.41 o
   7 -12   2       12.55      -13.59     21.48 o
   8 -12   2       17.18        0.00     57.55 o
   9 -12   2       16.99      -12.63     86.36 o
  10 -12   2       29.40      -26.58     70.29 o
  -8 -11   2        0.90       14.07     70.51 o
  -7 -11   2       72.96       38.52     80.26 o
  -6 -11   2        6.03      -11.78     63.44 o
  -5 -11   2       99.65       88.25     25.28 o
  -4 -11   2      126.02       30.29     83.79 o
  -3 -11   2       52.33      106.62     23.91 o
  -2 -11   2       66.73       53.56     65.64 o
  -1 -11   2       65.83       66.02     20.10 o
   0 -11   2      978.95      875.06     74.96 o
   1 -11   2        0.17      -48.28     55.71 o
   3 -11   2       58.92      -61.70     61.70 o
   4 -11   2      851.72      836.16     76.17 o
   5 -11   2       34.45       26.31     54.81 o
   6 -11   2      526.26      537.38     44.79 o
   7 -11   2      101.26      100.63     31.34 o
   8 -11   2      107.28      204.21     24.98 o
   9 -11   2       93.05      138.00     23.98 o
  10 -11   2       69.36       62.60     80.12 o
  11 -11   2       16.55      -51.90     91.75 o
  -8 -10   2       96.66       80.78     98.92 o
  -7 -10   2        0.02        0.00     59.73 o
  -6 -10   2       90.47       77.51     77.51 o
  -5 -10   2      107.69       70.97     66.47 o
  -4 -10   2      216.24      195.10     25.06 o
  -3 -10   2      185.96      162.95     25.78 o
  -2 -10   2       69.55       46.92     20.97 o
  -1 -10   2      406.67      375.24     51.21 o
   0 -10   2      188.96      191.64     25.05 o
   1 -10   2      548.25      659.40     57.25 o
   2 -10   2        4.40      -57.75     57.75 o
   3 -10   2      130.94      149.92     22.76 o
   4 -10   2      185.67      268.36     23.02 o
   5 -10   2      170.92       48.86     69.01 o
   6 -10   2       67.93       61.12     61.12 o
   7 -10   2      172.29      179.56     24.63 o
   8 -10   2       71.61       41.09     59.85 o
   9 -10   2      100.17       11.07     67.31 o
  10 -10   2       43.10       81.68     81.68 o
  11 -10   2        0.68       74.63     74.63 o
  -9  -9   2       60.66      -14.06     75.92 o
  -8  -9   2        0.06       25.35     89.43 o
  -7  -9   2      105.91       93.70     24.09 o
  -6  -9   2       76.85       81.93     72.41 o
  -5  -9   2      576.84      576.57     67.09 o
  -4  -9   2       12.88       24.41     18.58 o
  -3  -9   2     1071.82     1128.46    108.54 o
  -2  -9   2      458.29      418.15     46.41 o
  -1  -9   2       25.98       49.02     16.98 o
   0  -9   2     1468.57     1377.34    111.65 o
   1  -9   2      206.03      197.59     21.02 o
   2  -9   2      752.81      749.89     57.42 o
   3  -9   2      100.99       84.62     19.71 o
   4  -9   2      173.92      196.68     20.72 o
   5  -9   2       66.06       14.87     61.28 o
   6  -9   2      217.00      197.13     31.66 o
   7  -9   2       73.65       75.69     20.54 o
   8  -9   2      147.62      190.17     26.29 o
   9  -9   2       89.91       93.17     78.11 o
  10  -9   2       34.28      -54.80     76.81 o
  11  -9   2       49.70       17.94     25.68 o
  -9  -8   2        8.54       80.01     80.01 o
  -8  -8   2      127.27      185.70     27.71 o
  -7  -8   2        0.15       63.56     51.84 o
  -6  -8   2      480.82      449.99     45.18 o
  -5  -8   2       28.69       34.10     53.85 o
  -4  -8   2     1138.80     1152.86     77.75 o
  -3  -8   2      201.34      277.74     43.15 o
  -2  -8   2      368.24      385.36     48.12 o
  -1  -8   2     2021.92     1991.58    123.90 o
   0  -8   2       54.08       38.22     15.64 o
   1  -8   2      611.61      599.16     51.00 o
   2  -8   2      182.84      193.14     18.04 o
   3  -8   2     1217.28     1188.84     94.45 o
   4  -8   2       21.53       34.61     13.06 o
   5  -8   2     1197.68     1189.73     98.75 o
   6  -8   2       81.88      102.03     19.00 o
   7  -8   2      560.77      682.82     63.95 o
   8  -8   2      367.37      445.44     36.34 o
   9  -8   2      150.73       48.94     71.26 o
  10  -8   2       62.33       62.85     57.37 o
  11  -8   2       12.31       33.31     22.08 o
  12  -8   2       33.70      -12.88     82.64 o
 -10  -7   2       25.62       56.56     82.45 o
  -9  -7   2      146.00      190.98     31.64 o
  -8  -7   2       10.71       22.30     49.99 o
  -7  -7   2      171.01      198.83     26.20 o
  -6  -7   2       39.79       17.55     54.00 o
  -5  -7   2      869.20      853.70     71.76 o
  -4  -7   2      404.09      434.12     36.58 o
  -3  -7   2      592.83      605.68     56.02 o
  -2  -7   2     2233.72     2618.36    129.94 o
  -1  -7   2     2192.63     2307.58    121.75 o
   0  -7   2     4332.80     4421.55    155.45 o
   1  -7   2     2043.16     2064.06    110.07 o
   2  -7   2     1811.91     2061.29    109.03 o
   3  -7   2        5.06       17.02     12.50 o
   4  -7   2     1571.93     1690.10    109.07 o
   5  -7   2        1.39      -12.42     15.16 o
   6  -7   2      763.08      707.77     65.57 o
   7  -7   2        0.31       38.37     41.33 o
   8  -7   2      701.73     1039.54    102.93 o
   9  -7   2       54.34       47.10     68.64 o
  10  -7   2       29.75      -31.03     59.39 o
  11  -7   2      129.17      122.48     27.05 o
  12  -7   2       15.06       48.68     28.44 o
 -10  -6   2      194.83      190.70     31.47 o
  -9  -6   2        1.45      -23.99     63.36 o
  -8  -6   2      145.40       31.63     83.51 o
  -7  -6   2       99.63       85.45     22.82 o
  -6  -6   2      541.49      575.58     60.07 o
  -5  -6   2       42.88       56.17     18.83 o
  -4  -6   2     1285.17     1151.47     94.36 o
  -3  -6   2      255.29      277.43     23.75 o
  -2  -6   2      333.04      370.43     40.36 o
  -1  -6   2     1022.58     1057.15     75.05 o
   0  -6   2     4515.95     4491.91    145.95 o
   1  -6   2     5122.51     5315.31    152.85 o
   2  -6   2      364.45      402.09     35.76 o
   3  -6   2     3334.69     3381.38    130.67 o
   4  -6   2        2.30      -34.75     34.75 o
   5  -6   2      828.00      894.96     85.47 o
   6  -6   2      124.20      117.22     20.64 o
   7  -6   2      483.62      415.68     59.22 o
   8  -6   2       33.37       45.43     20.79 o
   9  -6   2      194.19      179.04     24.72 o
  10  -6   2      147.54      167.40     27.97 o
  11  -6   2       35.34       35.76     61.97 o
  12  -6   2       27.66        0.00     75.68 o
 -11  -5   2       58.17       85.44     98.73 o
 -10  -5   2       23.33      -51.49     91.10 o
  -9  -5   2      410.36      415.38     49.92 o
  -8  -5   2       22.50      -29.81     57.11 o
  -7  -5   2      972.43      973.12     76.06 o
  -6  -5   2      139.87      143.75     20.37 o
  -5  -5   2      403.18      415.84     38.05 o
  -4  -5   2       45.65       22.63     47.39 o
  -3  -5   2      335.53      319.63     30.20 o
  -2  -5   2     4904.73     5232.13    155.54 o
  -1  -5   2      792.84      661.25     57.36 o
   0  -5   2     2254.94     2276.29     92.25 o
   1  -5   2     1167.57     1133.56     66.09 o
   2  -5   2     4751.03     4827.24    139.54 o
   3  -5   2     1044.39     1219.35     82.23 o
   4  -5   2      982.07     1058.40     81.96 o
   5  -5   2      223.82      222.24     18.88 o
   6  -5   2     1303.64     1269.03    110.82 o
   7  -5   2      219.38      247.22     32.62 o
   8  -5   2      697.76      824.08     71.39 o
   9  -5   2      121.34       68.22     72.32 o
  10  -5   2      140.67      156.00     28.68 o
  11  -5   2       46.11       36.09     29.04 o
  12  -5   2       18.41     -114.21    114.21 o
 -11  -4   2       28.50      -68.55     76.30 o
 -10  -4   2       75.29       63.33     26.71 o
  -9  -4   2       27.43       32.60     56.41 o
  -8  -4   2      227.30      221.54     26.06 o
  -7  -4   2       78.14       48.84     59.79 o
  -6  -4   2     1467.05     1561.13    121.50 o
  -4  -4   2       81.07       30.64     41.57 o
  -3  -4   2      110.76       34.62     40.13 o
  -2  -4   2     3481.40     3447.87    114.87 o
  -1  -4   2     7031.46     6685.31    149.10 o
   0  -4   2     3938.28     4052.56    109.48 o
   1  -4   2     1031.49     1046.71     61.11 o
   2  -4   2      223.36      225.12     14.91 o
   3  -4   2     3020.83     3097.75    113.34 o
   4  -4   2      191.17      210.85     25.63 o
   5  -4   2     1855.86     1800.87    102.08 o
   6  -4   2        8.84       35.88     43.97 o
   7  -4   2     1709.22     1685.14    132.42 o
   8  -4   2       38.81       50.85     58.67 o
   9  -4   2      118.31       69.57     73.70 o
  10  -4   2       45.29       78.56     26.75 o
  11  -4   2       83.83      112.99     30.68 o
  12  -4   2       21.00      -53.49     88.75 o
 -11  -3   2      141.69       99.33     30.59 o
 -10  -3   2       13.90       71.31     58.28 o
  -9  -3   2       69.15       52.08     66.64 o
  -8  -3   2       43.85       52.75     20.55 o
  -7  -3   2      524.96      511.81     56.65 o
  -6  -3   2       12.73       19.69     46.79 o
  -5  -3   2     2625.91     2948.93    134.21 o
  -4  -3   2      551.97      620.29     57.07 o
  -3  -3   2    13961.58    14728.45    242.35 o
  -2  -3   2     2893.24     3008.11     98.07 o
  -1  -3   2     1819.04     1863.58     72.16 o
   0  -3   2      104.87      104.63     10.99 o
   1  -3   2     2511.87     2531.29     79.80 o
   2  -3   2     2389.84     2475.32     82.54 o
   3  -3   2      682.91      778.77     55.26 o
   4  -3   2      975.72      927.29     68.12 o
   5  -3   2       72.53       75.84     14.99 o
   6  -3   2     1298.12     1324.15    103.00 o
   7  -3   2       22.82       21.30     59.06 o
   8  -3   2      648.39      619.44     64.05 o
   9  -3   2      322.55      338.20     31.25 o
  10  -3   2      146.33      114.89     29.81 o
  11  -3   2       65.36      -62.94     93.40 o
  12  -3   2        4.04       39.62     82.44 o
 -12  -2   2       49.69      -13.69    110.25 o
 -11  -2   2       23.03       77.02     70.37 o
 -10  -2   2      174.85      171.15     27.42 o
  -9  -2   2       11.05      -20.05     58.44 o
  -8  -2   2      449.27      467.64     31.99 o
  -7  -2   2      275.15      311.03     29.26 o
  -6  -2   2     1314.68     1313.10    107.66 o
  -5  -2   2       16.11       17.41     12.93 o
  -4  -2   2     4666.97     4491.67    144.69 o
  -3  -2   2     4989.74     5603.12    141.13 o
  -2  -2   2    18675.20    18896.38    223.47 o
  -1  -2   2     6101.14     5948.22    109.55 o
   0  -2   2     1067.37      996.17     42.46 o
   1  -2   2     2563.30     2484.44     68.03 o
   2  -2   2     1362.21     1366.12     62.76 o
   3  -2   2      569.87      553.37     46.11 o
   4  -2   2     2378.91     2673.03    106.98 o
   5  -2   2     5732.42     5934.51    179.48 o
   6  -2   2        6.59      -35.04     53.59 o
   7  -2   2     1266.83     1187.43    103.50 o
   8  -2   2       38.02       58.34     68.24 o
   9  -2   2      714.80      683.66     51.67 o
  10  -2   2      143.45       89.54     96.35 o
  11  -2   2       70.07      -12.43     73.39 o
  12  -2   2       98.28       51.93     98.86 o
 -12  -1   2       14.34      -80.08     92.39 o
 -11  -1   2       69.90      100.17     25.93 o
 -10  -1   2       20.71       22.37     68.94 o
  -9  -1   2      404.41      447.47     42.02 o
  -8  -1   2      207.19      204.72     31.42 o
  -7  -1   2     1851.47     1960.60    134.17 o
  -6  -1   2       52.38       56.08     16.28 o
  -5  -1   2      813.63      986.78     75.60 o
  -4  -1   2     1655.61     1698.81     89.08 o
  -3  -1   2     7012.21     7441.33    154.18 o
  -2  -1   2    28307.29    26301.59    239.48 o
  -1  -1   2    11133.40     9557.58    117.95 o
   0  -1   2     7383.81     6795.53     86.74 o
   1  -1   2     5078.82     5057.34     84.14 o
   2  -1   2    10941.92    11132.53    153.28 o
   3  -1   2     6158.74     6255.62    138.56 o
   4  -1   2     2453.56     2734.50    105.85 o
   5  -1   2        0.12      -32.87     41.14 o
   6  -1   2     3457.77     3273.51    145.53 o
   7  -1   2       12.70       34.49     52.96 o
   8  -1   2      608.37      531.69     46.51 o
   9  -1   2       38.49       57.37     22.31 o
  10  -1   2      159.76      117.43     30.16 o
  11  -1   2       94.18       96.57     29.69 o
  12  -1   2       15.98       50.38     73.47 o
 -12   0   2       24.38      -25.71     68.04 o
 -11   0   2       88.50       24.19     80.05 o
 -10   0   2       49.16       43.10     56.97 o
  -9   0   2       13.70       37.34     59.17 o
  -8   0   2      687.06      746.15     62.67 o
  -7   0   2       90.70       93.42     20.30 o
  -6   0   2      830.38      862.91     85.74 o
  -5   0   2       69.60       13.94     35.06 o
  -4   0   2     6059.96     6844.88    163.08 o
  -3   0   2      436.78      459.58     44.11 o
  -2   0   2     1220.32     1155.27     51.56 o
  -1   0   2     3472.11     3192.16     64.50 o
   0   0   2     7503.15     7528.46     87.11 o
   1   0   2     7957.53     8025.73    104.44 o
   2   0   2     8325.66     8687.40    136.89 o
   3   0   2     5967.58     6122.20    138.65 o
   4   0   2      642.42      656.49     43.93 o
   5   0   2     1834.43     2072.59    105.67 o
   6   0   2       21.70      -11.64     44.45 o
   7   0   2      813.40      708.80     65.07 o
   8   0   2       26.18      -69.94     69.94 o
   9   0   2      418.74      394.72     38.13 o
  10   0   2       77.83       10.89     66.37 o
  11   0   2        3.02       24.09     53.76 o
  12   0   2       45.78      -37.58     78.24 o
 -12   1   2       62.59      -12.70     74.95 o
 -11   1   2       55.51       47.52     80.56 o
 -10   1   2       59.80      -63.65     86.14 o
  -9   1   2      369.59      366.35     31.20 o
  -8   1   2      227.67      217.48     33.07 o
  -7   1   2     1160.48     1109.16     72.00 o
  -6   1   2       31.28       34.64     15.20 o
  -5   1   2      698.25      679.07     49.49 o
  -4   1   2        5.94        0.00     29.56 o
  -3   1   2     4446.65     4554.44    119.04 o
  -2   1   2      227.41      206.82     12.58 o
  -1   1   2       41.28       19.53     18.51 o
   0   1   2       21.17       37.98      5.63 o
   1   1   2     2545.02     2521.52     68.43 o
   2   1   2     2755.12     2520.07     82.47 o
   3   1   2      209.07      238.80     27.60 o
   4   1   2     4599.33     4581.64    143.38 o
   5   1   2      131.96      218.52     22.67 o
   6   1   2     1343.20     1272.38    101.41 o
   7   1   2      122.66      102.05     21.22 o
   8   1   2      575.51      520.85     54.49 o
   9   1   2       34.42       59.54     22.48 o
  10   1   2      169.09      152.81     27.94 o
  11   1   2      101.85       24.13     80.15 o
  12   1   2       47.93       75.82     87.52 o
 -12   2   2       47.44       37.66     94.74 o
 -11   2   2       34.75       70.59     81.51 o
 -10   2   2      224.10      208.31     31.00 o
  -9   2   2      224.13      243.87     25.69 o
  -8   2   2      432.96      410.13     48.72 o
  -7   2   2      819.46      909.80     66.24 o
  -6   2   2     1895.27     1866.91    114.82 o
  -5   2   2      280.70      293.48     32.43 o
  -4   2   2     4390.75     4847.63    141.63 o
  -3   2   2     1239.17     1329.31     66.40 o
  -2   2   2     6260.97     6176.91    119.68 o
  -1   2   2      620.85      747.66     42.14 o
   0   2   2     5406.33     5198.70     97.41 o
   1   2   2      479.14      453.64     41.47 o
   2   2   2       64.52       27.35     28.20 o
   3   2   2     3629.89     3812.61    121.10 o
   4   2   2      965.41      844.30     78.83 o
   5   2   2     2939.36     3110.91    139.30 o
   6   2   2      112.09      101.97     18.39 o
   7   2   2      920.92      814.51     69.70 o
   8   2   2       12.77       60.54     56.77 o
   9   2   2      221.40      267.07     29.59 o
  10   2   2       22.69       67.21     61.38 o
  11   2   2      113.27      122.30     27.83 o
  12   2   2        2.13      -80.98     80.98 o
 -12   3   2       61.62       62.32     79.81 o
 -11   3   2       51.32      -23.33     68.02 o
 -10   3   2       82.34       62.17     71.71 o
  -9   3   2      262.63      283.37     26.44 o
  -8   3   2      168.44      188.90     24.46 o
  -7   3   2      908.76     1017.08     94.20 o
  -6   3   2       17.28       40.82     14.46 o
  -5   3   2     4733.30     4694.10    161.67 o
  -4   3   2      127.22      113.16     13.72 o
  -3   3   2     1463.62     1362.10     72.08 o
  -2   3   2      194.56      186.32     15.61 o
  -1   3   2    16829.25    16369.63    198.12 o
   0   3   2     7182.72     6987.66    130.82 o
   1   3   2      622.26      589.83     47.30 o
   2   3   2     2471.26     2475.67     94.12 o
   3   3   2     2230.17     2112.34    103.09 o
   4   3   2     4125.21     4168.57    152.53 o
   5   3   2      130.71      144.14     21.20 o
   6   3   2     1937.21     1905.67    123.34 o
   7   3   2        6.33       39.02     46.13 o
   8   3   2      668.45      746.68     70.30 o
   9   3   2       33.66       20.50     52.33 o
  10   3   2       56.94      -87.50     87.50 o
  11   3   2       62.57       24.91     88.25 o
 -12   4   2       10.69      -76.45     76.45 o
 -11   4   2       28.36       45.93     77.84 o
 -10   4   2      190.48      159.96     26.87 o
  -9   4   2      139.77      144.87     22.08 o
  -8   4   2      497.07      460.15     42.15 o
  -7   4   2      215.33      256.73     28.96 o
  -6   4   2     1725.77     1840.42    118.34 o
  -5   4   2      647.52      651.59     46.82 o
  -4   4   2     5631.18     5471.55    159.82 o
  -3   4   2      403.96      468.20     34.39 o
  -2   4   2     9216.04     9533.74    178.75 o
  -1   4   2     1127.76     1176.67     64.56 o
   0   4   2      650.43      577.93     52.36 o
   1   4   2      765.86      656.80     54.84 o
   2   4   2      728.90      656.00     60.27 o
   3   4   2      166.49      189.82     24.31 o
   4   4   2     2186.56     2247.14    119.19 o
   5   4   2     1391.45     1565.25    104.33 o
   6   4   2        6.64       35.86     49.17 o
   7   4   2     1192.87     1220.95    110.11 o
   8   4   2      107.37       56.51     56.51 o
   9   4   2      185.20      179.82     27.93 o
  10   4   2       72.33       75.56     23.63 o
  11   4   2       99.52      124.34     31.16 o
 -12   5   2       15.32      -36.23     91.12 o
 -11   5   2       62.00       67.55     22.82 o
 -10   5   2       52.68      -11.08     71.17 o
  -9   5   2      158.09      -61.79     83.69 o
  -8   5   2       72.26       34.96     73.20 o
  -7   5   2      502.84      429.92     58.38 o
  -6   5   2        0.48        0.00     15.45 o
  -5   5   2     1299.17     1326.02     93.56 o
  -4   5   2      107.32      106.16     13.46 o
  -3   5   2     3675.15     4065.57    136.42 o
  -2   5   2      829.88      908.57     64.89 o
  -1   5   2     4123.13     3958.43    122.75 o
   0   5   2     2720.73     2640.30    104.75 o
   1   5   2      719.11      786.81     61.51 o
   2   5   2     2947.12     2828.01    118.80 o
   3   5   2     1803.31     1578.01    102.22 o
   4   5   2     1105.29     1229.09     98.07 o
   5   5   2      214.21      200.92     22.18 o
   6   5   2      792.50      757.04     63.20 o
   7   5   2        9.58      -17.57     46.42 o
   8   5   2       86.37       69.48     69.48 o
   9   5   2       25.10       11.11     72.99 o
  10   5   2      139.27       49.20     65.08 o
  11   5   2        4.48       66.01     71.10 o
 -12   6   2       26.42       16.06     31.26 o
 -11   6   2      103.99       82.10     94.81 o
 -10   6   2       91.84       84.71     84.71 o
  -9   6   2       39.94       47.23     24.69 o
  -8   6   2       93.25       84.39     20.54 o
  -7   6   2        0.32      -51.90     51.90 o
  -6   6   2     1885.04     2022.50    122.06 o
  -5   6   2       52.67       41.03     43.48 o
  -4   6   2      647.65      687.35     50.17 o
  -3   6   2      190.71      172.51     15.64 o
  -2   6   2     2483.73     2554.85    113.62 o
  -1   6   2      946.21      965.21     71.59 o
   0   6   2       24.98       -8.94     32.36 o
   1   6   2     1722.36     1608.98     96.87 o
   2   6   2     1958.78     1974.38    115.17 o
   3   6   2     3412.76     3526.35    153.81 o
   4   6   2       96.73       93.32     19.54 o
   5   6   2      721.74      686.62     64.84 o
   6   6   2      188.55      156.42     24.15 o
   7   6   2      241.10      254.15     27.14 o
   8   6   2       24.39      -52.51     63.89 o
   9   6   2       95.03       46.72     84.24 o
  10   6   2        3.53      -12.78     87.83 o
 -12   7   2       30.90       28.59     64.09 o
 -11   7   2       11.72      -93.46     93.46 o
 -10   7   2      225.27      184.49     33.02 o
  -9   7   2       74.54       53.95     58.14 o
  -8   7   2      247.25      212.29     25.20 o
  -7   7   2      186.71      192.02     23.30 o
  -6   7   2      598.92      595.43     58.72 o
  -5   7   2      718.24      645.14     56.20 o
  -4   7   2      117.49      110.80     16.11 o
  -3   7   2     1665.71     1616.46    103.08 o
  -2   7   2      154.22      167.80     23.85 o
  -1   7   2     1533.42     1338.44     91.93 o
   0   7   2      237.72      279.61     27.51 o
   1   7   2      843.24      821.92     57.69 o
   2   7   2      564.02      460.08     39.83 o
   3   7   2      582.99      577.74     56.99 o
   4   7   2      417.40      405.97     43.83 o
   5   7   2       40.51        8.10     19.14 o
   6   7   2      335.07      307.13     32.96 o
   7   7   2       26.27       40.17     68.08 o
   8   7   2      166.59      153.17     25.11 o
   9   7   2        2.82      -24.59     71.70 o
  10   7   2      108.44       82.25     30.73 o
 -12   8   2       31.65       14.38     80.26 o
 -11   8   2       25.82       69.47     74.84 o
 -10   8   2       31.82       88.81     77.09 o
  -9   8   2      167.87      -22.44     85.62 o
  -8   8   2      247.08      241.81     27.10 o
  -7   8   2      491.36      560.18     59.68 o
  -6   8   2     1073.75     1004.58     99.53 o
  -5   8   2      197.25      223.54     23.50 o
  -4   8   2      967.28     1044.36     97.36 o
  -3   8   2        0.09        6.10     37.12 o
  -2   8   2     1259.56     1243.89     96.29 o
  -1   8   2      139.66      149.17     20.97 o
   0   8   2     1119.47     1054.98    103.29 o
   1   8   2      333.76      359.56     39.87 o
   2   8   2     1317.67     1272.60    103.67 o
   3   8   2      253.21      317.92     39.14 o
   4   8   2      429.17      402.40     41.08 o
   5   8   2      758.36      774.81     77.16 o
   6   8   2       24.23      -73.27     73.27 o
   7   8   2      287.60      275.94     31.00 o
   8   8   2       11.34       23.73     67.07 o
   9   8   2      140.97      118.60     33.24 o
 -10   9   2       40.77       39.62     75.82 o
  -9   9   2       47.47       23.62     72.64 o
  -8   9   2       17.53       24.80     22.38 o
  -7   9   2      504.48      459.38     44.00 o
  -6   9   2      176.45      189.68     24.84 o
  -5   9   2     1032.07     1078.58     96.41 o
  -4   9   2      110.71       28.63     57.26 o
  -3   9   2      628.10      660.58     57.59 o
  -2   9   2       15.82      -13.45     56.25 o
  -1   9   2      672.90      706.59     60.71 o
   0   9   2      103.67       27.79     60.60 o
   1   9   2     1113.80     1159.20    107.88 o
   2   9   2      208.55      180.17     24.65 o
   3   9   2      460.56      407.28     35.28 o
   4   9   2      259.26      284.96     26.64 o
   5   9   2      309.77      356.89     34.99 o
   6   9   2      450.67      508.47     54.02 o
   8   9   2      200.36       50.37     95.98 o
   9   9   2        2.82       68.35     73.62 o
 -11  10   2       43.48       55.47     33.19 o
 -10  10   2       23.59       13.83     76.84 o
  -9  10   2       41.35       53.17     25.69 o
  -8  10   2      125.65       55.38     70.98 o
  -7  10   2      184.21      198.75     25.41 o
  -6  10   2      259.49      234.85     26.00 o
  -5  10   2        0.15       25.09     43.44 o
  -4  10   2     1407.10     1190.38     82.32 o
  -3  10   2       55.32       54.48     20.07 o
  -2  10   2      648.60      582.56     58.38 o
  -1  10   2      818.72      710.69     55.64 o
   0  10   2      121.04      114.95     21.63 o
   1  10   2      194.04      214.92     26.00 o
   2  10   2      380.39      416.36     41.15 o
   3  10   2      171.64       55.44     71.53 o
   4  10   2       91.25      105.01     23.48 o
   5  10   2      152.00      226.28     28.81 o
   6  10   2       11.00        0.00     56.18 o
   7  10   2      136.44      159.68     26.89 o
   8  10   2       17.24       53.64     84.81 o
 -11  11   2        0.96     -102.37    102.37 o
 -10  11   2       23.88      -58.09     82.11 o
  -9  11   2       15.09       13.10     73.08 o
  -8  11   2       80.01       59.01     75.53 o
  -7  11   2      122.92      137.36     24.75 o
  -6  11   2       57.66       -9.81     67.12 o
  -5  11   2      291.65      267.36     26.10 o
  -4  11   2      104.11      119.89     19.82 o
  -3  11   2      270.64      350.18     34.42 o
  -2  11   2       57.34       50.72     41.45 o
  -1  11   2      714.53      736.85     68.59 o
   0  11   2        5.64       35.26     41.32 o
   1  11   2      485.42      486.77     50.04 o
   2  11   2       27.57       28.91     64.72 o
   3  11   2      229.24      222.15     27.23 o
   4  11   2      151.57      156.02     29.17 o
   5  11   2       49.55        0.00     69.53 o
   6  11   2       76.57       68.13     27.72 o
   7  11   2        0.55      -66.48     87.21 o
 -10  12   2        9.48       76.54     25.59 o
  -9  12   2       24.21       40.08     27.24 o
  -8  12   2       41.98       75.54     61.70 o
  -7  12   2       36.94       70.22     21.74 o
  -6  12   2       98.54       74.11     78.51 o
  -5  12   2       24.41       37.35     21.12 o
  -4  12   2      191.23      146.09     26.45 o
  -3  12   2        5.57       18.77     47.90 o
  -2  12   2      341.52      360.56     36.19 o
  -1  12   2        0.03      -38.14     58.76 o
   0  12   2      572.25      543.10     59.26 o
   1  12   2       31.16        0.00     70.67 o
   2  12   2      317.17      308.52     31.12 o
   3  12   2      195.87       44.95     81.08 o
   4  12   2       53.69       87.55     24.92 o
   5  12   2       91.09       25.20     94.12 o
   6  12   2       24.80        9.58     30.26 o
  -9  13   2       45.52       59.13     86.30 o
  -8  13   2       90.78      -80.71     98.83 o
  -7  13   2       12.66       21.60     23.08 o
  -6  13   2       23.20      -80.10     83.32 o
  -5  13   2       61.51        0.00     70.27 o
  -4  13   2       53.68       60.28     21.68 o
  -3  13   2       57.63       41.37     60.28 o
  -2  13   2        3.21      -62.25     76.21 o
  -1  13   2      134.18      174.10     24.81 o
   0  13   2        5.68       65.15     59.49 o
   1  13   2      250.37      101.48     85.11 o
   2  13   2       48.76      -35.30     88.84 o
   3  13   2       68.52       90.85     27.14 o
   4  13   2       34.62       90.56     78.68 o
   5  13   2       28.30       79.81     30.86 o
  -8  14   2       28.30       43.05     65.82 o
  -7  14   2       28.63      -66.09     92.46 o
  -6  14   2      138.13      103.43     26.19 o
  -5  14   2      107.04       35.26     67.56 o
  -4  14   2      153.98      198.49     26.88 o
  -3  14   2        0.07      -33.96     64.94 o
  -2  14   2      160.48      167.53     27.03 o
  -1  14   2        0.00      -76.09     76.09 o
   0  14   2      158.99      197.13     28.28 o
   1  14   2       11.77       49.51     49.51 o
   2  14   2      103.12      131.42     34.32 o
   3  14   2       51.10       13.43     88.12 o
  -7  15   2       25.02       14.17     78.78 o
  -6  15   2       12.21      -53.09     88.12 o
  -5  15   2       86.68       42.86     29.22 o
  -4  15   2        0.08       74.39     67.92 o
  -2  15   2        1.48       41.98     22.63 o
  -1  15   2       52.46       90.42     27.88 o
   0  15   2        6.94      -86.68     86.68 o
   1  15   2      105.51       98.05     27.38 o
   2  15   2       21.52       84.23     84.23 o
  -5  16   2       23.50      -13.69     73.62 o
  -4  16   2       43.66       26.76     68.28 o
  -3  16   2        0.95       13.37     74.29 o
  -2  16   2       52.47       88.64     28.57 o
  -1  16   2        0.38       33.54     28.08 o
   0  16   2       44.28      -71.02     86.38 o
   1  16   2        7.65       29.31     83.01 o
   2 -17   3       10.61      -74.91     74.91 o
   3 -17   3       30.15       85.02     85.02 o
  -2 -16   3       71.07      -42.59     95.27 o
  -1 -16   3        3.12      -13.78     81.63 o
   0 -16   3       56.96      -97.10     97.10 o
   1 -16   3        6.07      -83.62     83.62 o
   2 -16   3       45.66       39.23     75.23 o
   3 -16   3       21.35       86.76     24.06 o
   4 -16   3       18.06       24.86     22.85 o
   5 -16   3       50.47      -13.65     93.61 o
   6 -16   3        3.88      -28.47     96.53 o
  -3 -15   3       60.41       75.91     30.77 o
  -2 -15   3       18.51       34.44     25.25 o
  -1 -15   3       61.33       42.95     28.20 o
   0 -15   3        0.37       74.30     60.70 o
   1 -15   3       80.86       48.66     87.72 o
   2 -15   3       26.61       63.24     23.87 o
   3 -15   3       72.14       24.11     68.25 o
   5 -15   3       21.15       63.05     60.41 o
   6 -15   3       40.03      -13.20     70.88 o
   7 -15   3        0.10       27.86     98.46 o
   8 -15   3       24.05       44.46     76.94 o
  -5 -14   3        8.16       55.71     73.66 o
  -4 -14   3       83.70       52.78     83.52 o
  -3 -14   3       26.00      -12.63     80.64 o
  -2 -14   3      110.93      126.80     30.45 o
  -1 -14   3       10.96       69.93     69.93 o
   0 -14   3      190.57      219.72     27.29 o
   1 -14   3       40.10      -66.70     77.04 o
   2 -14   3       71.27       66.10     76.31 o
   3 -14   3       27.05       20.75     22.08 o
   4 -14   3       86.66       22.52     69.31 o
   5 -14   3       27.73       46.44     73.43 o
   6 -14   3       59.65       72.98     72.98 o
   7 -14   3       67.17      104.60     25.53 o
   8 -14   3        9.41       41.11     71.26 o
   9 -14   3       41.78      -58.25     96.67 o
  -6 -13   3       32.93       27.67     85.30 o
  -5 -13   3       56.69       77.67     63.41 o
  -4 -13   3       22.70      -24.41     82.73 o
  -3 -13   3      157.80      177.86     29.32 o
  -1 -13   3      487.05      481.39     50.92 o
   0 -13   3       18.15       10.35     45.05 o
   1 -13   3      359.23      418.46     37.74 o
   2 -13   3        0.17       40.22     58.56 o
   3 -13   3      145.27      104.72     24.67 o
   4 -13   3       18.53      -10.32     55.50 o
   6 -13   3       10.32       61.62     21.26 o
   7 -13   3       83.10      126.44     24.44 o
   8 -13   3        2.24       38.12     66.00 o
  -7 -12   3       21.09     -111.00    111.00 o
  -6 -12   3       31.68      -25.77     68.22 o
  -5 -12   3       37.98       23.98     67.80 o
  -4 -12   3      173.85      182.34     29.26 o
  -3 -12   3       22.70      -52.94     74.10 o
  -2 -12   3       86.55       88.09     23.80 o
  -1 -12   3       25.36       49.45     21.04 o
   0 -12   3      772.66      809.30     81.65 o
   1 -12   3      400.11      396.53     42.34 o
   2 -12   3      402.19      394.75     34.93 o
   3 -12   3      120.37      116.00     22.28 o
   4 -12   3      278.10      297.10     29.21 o
   5 -12   3      182.01      186.00     25.32 o
   6 -12   3       34.17       82.62     68.52 o
   7 -12   3      144.51      171.95     25.21 o
   8 -12   3        2.74       22.07     23.50 o
   9 -12   3       78.63       56.47     28.49 o
  10 -12   3       14.21       39.39     68.10 o
  -8 -11   3       47.92      110.96     29.73 o
  -7 -11   3       20.50       39.32     81.75 o
  -6 -11   3       18.47       59.93     76.77 o
  -5 -11   3      176.12      113.42     28.07 o
  -4 -11   3       91.59      101.66     23.15 o
  -3 -11   3      104.64      110.96     24.79 o
  -2 -11   3      218.38      248.75     25.39 o
  -1 -11   3      303.10      372.08     41.11 o
   0 -11   3        1.03        0.00     61.96 o
   1 -11   3      236.11      234.31     25.80 o
   2 -11   3      138.48      118.16     22.29 o
   3 -11   3      268.06      222.71     25.84 o
   4 -11   3      124.81      114.66     22.60 o
   5 -11   3      274.71      235.53     25.43 o
   6 -11   3       82.69       66.57     62.45 o
   7 -11   3      114.84      103.57     26.38 o
   8 -11   3      167.02      169.73     26.17 o
   9 -11   3        0.38      -35.05     73.07 o
  10 -11   3       97.49      104.15     26.06 o
  11 -11   3        0.02       52.37     76.29 o
  -8 -10   3        0.84      -54.12     76.61 o
  -7 -10   3       69.23       61.21     65.88 o
  -6 -10   3       35.13       47.25     23.01 o
  -5 -10   3      246.63      247.04     28.33 o
  -4 -10   3      260.03      284.54     27.92 o
  -3 -10   3       26.80        0.00     56.76 o
  -2 -10   3     1192.99     1177.26    115.54 o
  -1 -10   3       11.97      -54.76     57.01 o
   0 -10   3      763.83      825.97     65.63 o
   1 -10   3        3.45        7.42     51.73 o
   2 -10   3      345.09      401.01     31.05 o
   3 -10   3        7.91      -14.98     57.27 o
   4 -10   3      484.33      502.67     60.74 o
   5 -10   3      310.96      371.40     33.57 o
   6 -10   3      425.16      363.23     27.86 o
   7 -10   3      172.72      114.68     25.61 o
   8 -10   3       33.80       61.26     55.94 o
   9 -10   3      160.20      178.09     26.31 o
  10 -10   3       27.27      -78.24     78.24 o
  11 -10   3       40.27     -102.05    102.05 o
  -9  -9   3       10.19       28.37     80.38 o
  -8  -9   3       99.13      101.91     84.47 o
  -7  -9   3       24.57      -11.47     78.33 o
  -6  -9   3      350.40      364.33     50.31 o
  -5  -9   3      381.41      352.38     30.11 o
  -4  -9   3      206.23      200.42     24.18 o
  -3  -9   3      678.87      791.71     64.53 o
  -2  -9   3      209.51      217.84     24.43 o
  -1  -9   3     1262.17     1346.28    112.24 o
   0  -9   3        1.05      -26.79     41.33 o
   1  -9   3      600.23      653.51     59.73 o
   2  -9   3      195.57      210.78     20.82 o
   3  -9   3      752.71      800.42     64.83 o
   4  -9   3       75.66       35.36     54.31 o
   5  -9   3      138.17      119.27     24.90 o
   6  -9   3      248.66      197.86     24.28 o
   7  -9   3       68.61       55.11     21.70 o
   8  -9   3      309.70      266.06     30.10 o
   9  -9   3       64.12       67.33     23.45 o
  10  -9   3        3.12       44.07     64.24 o
  11  -9   3        0.99      -77.49     77.49 o
  -9  -8   3       85.62       85.89     29.33 o
  -8  -8   3       14.08      -12.00     70.87 o
  -7  -8   3      138.27       31.99     61.31 o
  -6  -8   3      300.32      259.35     31.46 o
  -5  -8   3      484.08      386.88     50.36 o
  -4  -8   3      732.17      775.60     68.32 o
  -3  -8   3      299.04      331.32     35.44 o
  -2  -8   3     1065.63     1164.81    101.35 o
  -1  -8   3       71.94      100.22     17.95 o
   0  -8   3     1734.64     1751.31    114.15 o
   1  -8   3      168.85      189.93     22.48 o
   2  -8   3     1050.33     1172.75     97.40 o
   3  -8   3       15.34        6.03     47.25 o
   4  -8   3      801.03      772.37     61.38 o
   5  -8   3        6.32       27.60     52.58 o
   6  -8   3      355.14      354.00     42.41 o
   7  -8   3      281.98      265.84     27.60 o
   8  -8   3       76.07       18.21     64.23 o
   9  -8   3      342.08      284.40     30.29 o
  10  -8   3        8.53      -21.49     62.57 o
  11  -8   3      107.50      121.57     26.04 o
  12  -8   3        1.37      -83.55     83.55 o
 -10  -7   3       74.22      -57.24     94.98 o
  -9  -7   3        4.54       51.01     59.92 o
  -8  -7   3       82.47      -79.01     82.24 o
  -7  -7   3       97.81       64.89     24.23 o
  -6  -7   3      546.81      507.71     48.89 o
  -5  -7   3      212.79      230.27     27.61 o
  -4  -7   3      198.55      214.10     22.18 o
  -3  -7   3     1311.17     1239.77    100.68 o
  -2  -7   3      150.14      163.15     19.01 o
  -1  -7   3     2372.63     2512.81    124.48 o
   0  -7   3       30.45       15.38     44.51 o
   1  -7   3     4862.13     4917.56    165.54 o
   2  -7   3     1308.39     1488.84     99.23 o
   3  -7   3     1559.65     1527.45    102.51 o
   4  -7   3      207.93      179.47     19.53 o
   5  -7   3     1538.62     1400.52    115.32 o
   6  -7   3      203.20      197.03     22.18 o
   7  -7   3      400.31      493.25     55.91 o
   8  -7   3      374.38      398.57     38.77 o
   9  -7   3      131.97      107.31     26.13 o
  10  -7   3      148.69      207.96     26.83 o
  11  -7   3       11.61        0.00     70.13 o
  12  -7   3       48.38       51.17     80.79 o
 -10  -6   3        0.08       -3.38     28.26 o
  -9  -6   3      169.62      181.73     39.95 o
  -8  -6   3       89.13       87.83     23.72 o
  -7  -6   3      120.62       84.04     70.54 o
  -6  -6   3      101.70      114.97     21.30 o
  -5  -6   3       99.97        7.29     59.28 o
  -4  -6   3      697.12      820.37     79.02 o
  -3  -6   3      795.80      780.84     76.29 o
  -2  -6   3     1412.83     1447.28     97.96 o
  -1  -6   3      764.14      868.92     76.78 o
   0  -6   3     1044.66     1017.11     74.37 o
   1  -6   3      996.33     1118.28     75.03 o
   2  -6   3     3463.68     3630.98    133.40 o
   3  -6   3       59.53       74.92     13.01 o
   4  -6   3     1250.55     1245.47     94.36 o
   5  -6   3      125.09      115.66     17.50 o
   6  -6   3     1039.12     1247.60    105.79 o
   7  -6   3      515.54      609.84     59.77 o
   8  -6   3      358.28      372.52     44.16 o
   9  -6   3        2.04      -19.63     57.35 o
  10  -6   3        0.37        0.00     72.22 o
  11  -6   3      102.03      133.83     29.28 o
  12  -6   3        1.61       12.92     64.43 o
 -11  -5   3        0.05       14.48     88.04 o
 -10  -5   3      170.23       91.45     85.73 o
  -9  -5   3        0.92       34.55     66.25 o
  -8  -5   3      462.35      574.05     60.15 o
  -7  -5   3      255.52      277.70     29.47 o
  -6  -5   3      596.20      614.83     61.19 o
  -5  -5   3      548.95      481.38     44.83 o
  -4  -5   3      633.24      655.60     51.53 o
  -3  -5   3     1064.79     1043.07     83.49 o
  -2  -5   3     1594.85     1698.20     97.79 o
  -1  -5   3     1759.28     1785.90     90.32 o
   0  -5   3      208.90      193.30     18.67 o
   1  -5   3     4105.59     4135.84    128.49 o
   2  -5   3     1185.02     1485.79     80.27 o
   3  -5   3     1525.35     1387.77     86.81 o
   4  -5   3      867.40      934.05     73.94 o
   5  -5   3     1115.18     1311.92     91.21 o
   6  -5   3      645.04      668.15     57.31 o
   7  -5   3      565.82      584.48     61.62 o
   8  -5   3      152.27      175.61     27.78 o
   9  -5   3       24.17       30.13     22.85 o
  10  -5   3      211.93      183.97     30.57 o
  11  -5   3       62.32      -12.80     75.44 o
  12  -5   3       47.61     -109.60    109.60 o
 -11  -4   3      116.31       97.47     84.73 o
 -10  -4   3        3.52       12.55     69.80 o
  -9  -4   3       66.25      -22.04     74.66 o
  -8  -4   3       11.65       28.64     59.71 o
  -7  -4   3      974.51      954.63     74.05 o
  -6  -4   3       25.05       40.07     18.02 o
  -5  -4   3     1469.03     1546.51    110.48 o
  -4  -4   3      355.67      373.50     39.58 o
  -3  -4   3     1904.53     1925.28    101.01 o
  -2  -4   3     3132.85     3415.92    120.69 o
  -1  -4   3        1.06       16.64     27.98 o
   0  -4   3     3219.95     3350.13    104.27 o
   1  -4   3      133.34      139.46     11.29 o
   2  -4   3     3548.16     3665.44    112.15 o
   3  -4   3       88.06       96.84     16.31 o
   4  -4   3      565.43      498.35     42.30 o
   5  -4   3      585.12      664.90     48.29 o
   6  -4   3      772.57      781.25     60.46 o
   7  -4   3      769.02      799.56     68.27 o
   8  -4   3      437.39      395.14     59.37 o
   9  -4   3      591.31      605.28     64.59 o
  10  -4   3       64.42       46.51     78.93 o
  11  -4   3       46.19      -25.80     75.22 o
  12  -4   3        9.07       40.50     70.23 o
 -11  -3   3        1.51     -105.91    105.91 o
 -10  -3   3      162.59      153.88     27.64 o
  -9  -3   3       31.38       42.22     61.56 o
  -8  -3   3      550.46      629.38     66.11 o
  -7  -3   3        3.31        9.77     18.69 o
  -6  -3   3     1071.09     1279.33    104.83 o
  -5  -3   3      934.66      899.56     80.48 o
  -4  -3   3     5512.31     5478.76    168.77 o
  -3  -3   3     6878.10     7394.60    176.28 o
  -2  -3   3     1601.92     1612.44     78.27 o
  -1  -3   3     2787.11     2705.94     92.48 o
   0  -3   3        1.88       14.65     25.28 o
   1  -3   3     8850.76     8990.06    151.79 o
   2  -3   3      966.31      983.26     58.18 o
   3  -3   3     6380.04     6803.35    158.03 o
   4  -3   3       20.62       37.38     12.06 o
   5  -3   3     4386.33     4564.07    159.24 o
   6  -3   3      610.82      536.25     45.04 o
   8  -3   3      109.87      129.74     22.46 o
   9  -3   3       64.71      101.10     25.92 o
  10  -3   3      346.13      428.92     47.43 o
  11  -3   3        1.66       51.31     74.86 o
  12  -3   3       65.07       13.41     93.93 o
 -12  -2   3        0.12       27.85     62.22 o
 -11  -2   3       86.94       52.14     94.02 o
 -10  -2   3        0.78      -65.94     65.94 o
  -9  -2   3      187.13      175.53     25.49 o
  -8  -2   3       56.48       43.75     51.75 o
  -7  -2   3      615.11      594.41     65.06 o
  -6  -2   3      414.69      431.32     48.98 o
  -5  -2   3     2610.81     2703.39    130.96 o
  -4  -2   3     3622.24     3935.55    139.15 o
  -3  -2   3     7980.21     8311.21    177.20 o
  -2  -2   3     4679.05     4672.63    120.06 o
  -1  -2   3      158.26      226.96     22.67 o
   0  -2   3      204.90      202.38     17.26 o
   1  -2   3      592.03      535.25     41.30 o
   2  -2   3      287.62      330.38     26.64 o
   3  -2   3      948.64     1143.67     68.77 o
   4  -2   3     1472.41     1327.44     83.23 o
   5  -2   3      408.72      462.18     44.19 o
   6  -2   3     2853.41     3154.23    148.45 o
   7  -2   3        6.62        7.23     56.77 o
   8  -2   3       68.19       77.44     68.25 o
   9  -2   3      514.41      437.12     51.53 o
  10  -2   3       59.14      -45.98     76.27 o
  11  -2   3       66.90        0.00     69.64 o
  12  -2   3        1.17       26.52     81.71 o
 -12  -1   3       94.59      133.39     32.29 o
 -11  -1   3        4.84       50.70     67.02 o
 -10  -1   3       63.71       76.48     25.21 o
  -9  -1   3        2.79       16.07     20.02 o
  -8  -1   3      587.31      546.89     53.58 o
  -7  -1   3        1.03      -61.04     61.04 o
  -6  -1   3      595.45      734.44     56.82 o
  -5  -1   3       45.43       25.26     34.71 o
  -4  -1   3     5340.02     5569.93    155.87 o
  -3  -1   3    13496.33    13800.72    216.29 o
  -2  -1   3     5422.03     5417.94    120.30 o
  -1  -1   3      480.72      430.83     38.54 o
   0  -1   3      150.24      149.62     16.40 o
   1  -1   3    28957.25    27842.02    227.51 o
   2  -1   3      479.52      504.62     41.38 o
   3  -1   3     5045.13     5214.22    134.79 o
   4  -1   3     1041.20     1330.85     77.36 o
   5  -1   3     2977.53     3109.51    135.41 o
   6  -1   3      363.85      417.34     46.54 o
   7  -1   3      687.95      651.84     61.70 o
   8  -1   3      776.30      675.48     74.69 o
   9  -1   3      218.43      205.51     28.32 o
  10  -1   3      136.73       22.82     85.62 o
  11  -1   3        0.20      -25.22     85.41 o
  12  -1   3       62.74      -26.22     88.94 o
 -12   0   3       23.51       65.99     90.47 o
 -11   0   3       90.62      139.10     27.80 o
 -10   0   3       10.41      -66.20     81.09 o
  -9   0   3      537.46      575.71     54.86 o
  -8   0   3      234.24      217.92     28.20 o
  -7   0   3      867.44      914.61     68.73 o
  -6   0   3      259.20      227.64     18.43 o
  -5   0   3      597.37      501.97     45.21 o
  -4   0   3      560.15      655.32     56.13 o
  -3   0   3     2494.34     2406.73     90.81 o
  -2   0   3       63.95       59.50      8.35 o
  -1   0   3      319.86      388.39     32.63 o
   0   0   3     1391.08     1260.34     49.97 o
   1   0   3     6063.79     6014.61    108.20 o
   2   0   3     5869.75     6042.60    125.97 o
   3   0   3        4.87      -31.11     31.11 o
   4   0   3     9365.22     9464.57    206.28 o
   5   0   3      961.91     1006.84     86.87 o
   6   0   3     2250.76     2326.89    136.35 o
   7   0   3       34.19       93.12     24.38 o
   8   0   3      382.63      356.18     28.57 o
   9   0   3      153.26      146.08     26.92 o
  10   0   3       36.21      -45.77     80.97 o
  11   0   3       66.07       50.23     85.19 o
 -12   1   3       29.53      -92.16     92.16 o
 -11   1   3       45.14       12.07     73.47 o
 -10   1   3      193.45      212.97     29.22 o
  -9   1   3       87.08       18.73     70.13 o
  -8   1   3     1492.73     1526.52    125.51 o
  -7   1   3      261.02      246.70     24.03 o
  -6   1   3     2380.32     2575.16    131.22 o
  -5   1   3     2087.95     2124.42    113.37 o
  -4   1   3     3728.47     3648.10    126.35 o
  -3   1   3      192.37      229.64     21.15 o
  -2   1   3     2753.45     2558.55     82.35 o
  -1   1   3      564.69      430.77     37.72 o
   0   1   3    19231.59    18324.89    182.10 o
   1   1   3    16933.97    16948.71    191.64 o
   2   1   3     1086.56     1223.01     63.74 o
   3   1   3     6172.89     6143.47    153.21 o
   4   1   3       46.82       51.65     12.99 o
   5   1   3     3212.16     3425.24    144.13 o
   6   1   3        4.10        6.41     42.05 o
   7   1   3      103.06      101.40     21.29 o
   8   1   3      351.61      317.07     36.27 o
   9   1   3      268.71      227.27     30.79 o
  10   1   3       63.98      122.66     25.79 o
  12   1   3       53.42      -65.35     96.92 o
 -12   2   3       30.91        0.00     89.15 o
 -11   2   3       78.55       45.13     27.59 o
 -10   2   3       11.56       30.23     21.84 o
  -9   2   3      635.90      645.25     70.47 o
  -8   2   3       25.99       42.31     18.98 o
  -7   2   3     1025.57     1008.83     99.23 o
  -6   2   3       67.21       99.24     15.79 o
  -5   2   3     3422.76     3593.92    141.47 o
  -4   2   3       17.52       28.87     33.72 o
  -3   2   3      940.51      964.12     62.50 o
  -2   2   3        6.63       29.12     24.18 o
  -1   2   3      348.89      403.60     38.19 o
   0   2   3    20270.11    19592.93    211.44 o
   1   2   3     2299.53     2511.44     84.34 o
   2   2   3     1391.80     1342.13     73.56 o
   3   2   3      135.51      148.99     15.17 o
   4   2   3     5503.30     5701.01    172.86 o
   5   2   3      137.24      152.04     22.54 o
   6   2   3      180.52      211.76     20.43 o
   7   2   3      390.60      296.27     47.12 o
   8   2   3      580.53      595.76     52.48 o
   9   2   3      173.43      220.74     26.17 o
  10   2   3       28.55      -35.18     73.36 o
  11   2   3       53.87      -12.74     81.88 o
 -12   3   3       57.27       49.84     29.64 o
 -11   3   3        2.70       58.13     74.51 o
 -10   3   3      417.74      460.43     53.74 o
  -9   3   3       61.41      110.67     21.89 o
  -8   3   3      390.18      451.57     47.28 o
  -7   3   3        6.32        7.26     47.71 o
  -6   3   3     1016.21     1024.38     70.26 o
  -5   3   3      789.58      893.46     78.21 o
  -4   3   3     6939.27     7231.94    183.50 o
  -3   3   3     2568.12     2660.80    102.88 o
  -2   3   3      483.19      463.92     31.54 o
  -1   3   3     3332.78     3164.85     96.13 o
   0   3   3      326.58      294.18     26.14 o
   1   3   3      118.39       98.39     10.44 o
   2   3   3        0.60        0.00     30.33 o
   3   3   3     4342.52     4462.95    146.92 o
   4   3   3        0.49      -40.33     40.33 o
   5   3   3     3798.75     4257.90    177.33 o
   6   3   3      499.58      530.78     60.57 o
   7   3   3      357.82      361.95     28.55 o
   8   3   3      132.87      117.24     24.83 o
   9   3   3      130.85       44.02     74.65 o
  10   3   3      190.61       12.30    104.95 o
  11   3   3       48.44       49.40     31.02 o
 -12   4   3        7.20       40.40     24.75 o
 -11   4   3       61.87       38.48     23.94 o
 -10   4   3       19.70       20.28     67.32 o
  -9   4   3      225.07       67.42     75.30 o
  -8   4   3        0.12        0.00     48.84 o
  -7   4   3      737.47      894.16     68.65 o
  -6   4   3      111.61      110.51     18.86 o
  -5   4   3     3370.03     3639.54    148.86 o
  -4   4   3      780.45      935.73     72.08 o
  -3   4   3     4701.27     4773.64    145.84 o
  -2   4   3    12224.93    13083.92    221.77 o
  -1   4   3     3829.92     3987.73    120.12 o
   0   4   3     4709.89     4825.97    132.98 o
   1   4   3     2402.10     2365.25    102.18 o
   2   4   3     2565.10     2503.41    109.67 o
   3   4   3     1154.58     1239.63     88.10 o
   4   4   3     2379.08     2295.93    128.34 o
   5   4   3      577.48      583.77     58.36 o
   6   4   3      252.23      267.78     25.41 o
   7   4   3       39.44        0.00     48.65 o
   8   4   3      330.49      317.42     33.23 o
   9   4   3       55.01       79.97     74.84 o
  10   4   3       72.63       38.04     79.10 o
  11   4   3       55.21       13.62     89.46 o
 -12   5   3       30.98      -85.22     85.22 o
 -11   5   3        1.71      -70.10     70.10 o
 -10   5   3       23.06       46.73     61.80 o
  -9   5   3        1.77      -54.06     70.85 o
  -8   5   3      229.40      187.42     28.60 o
  -7   5   3        4.22      -56.55     56.55 o
  -6   5   3     1498.10     1337.43    116.63 o
  -5   5   3       15.92      -35.23     45.47 o
  -4   5   3      359.70      338.61     35.59 o
  -3   5   3      462.28      411.94     38.81 o
  -2   5   3      383.35      456.31     36.26 o
  -1   5   3     4470.06     4559.88    143.14 o
   0   5   3      133.64      100.88     13.14 o
   1   5   3     1130.65     1045.90     78.79 o
   2   5   3     1093.65     1148.35     87.26 o
   3   5   3     3132.28     3209.85    145.57 o
   4   5   3       31.55       51.75     42.86 o
   5   5   3      109.29      108.29     20.15 o
   6   5   3       55.37       57.32     19.42 o
   7   5   3      852.12      868.05     78.08 o
   8   5   3       92.05       74.54     69.81 o
   9   5   3      113.34      119.17     27.12 o
  10   5   3       85.04      135.02     29.07 o
 -12   6   3       42.72       77.62     63.34 o
 -11   6   3      193.59      111.89     92.87 o
 -10   6   3      151.28       64.84     83.07 o
  -9   6   3      214.38      221.05     32.04 o
  -8   6   3      132.92      132.58     24.24 o
  -7   6   3      446.96      494.93     43.87 o
  -6   6   3       67.93       48.74     18.57 o
  -5   6   3     1499.25     1749.18    111.94 o
  -4   6   3      271.70      259.33     22.03 o
  -3   6   3      647.03      660.33     46.83 o
  -2   6   3     1553.48     1528.25     98.89 o
  -1   6   3      734.07      661.06     64.60 o
   0   6   3      847.73      892.69     72.86 o
   1   6   3      280.33      260.39     26.62 o
   2   6   3     2551.76     2618.26    135.48 o
   3   6   3      268.14      269.27     35.89 o
   4   6   3     1305.97     1331.47    120.20 o
   5   6   3        9.68      -32.05     49.40 o
   6   6   3      704.09      772.33     70.97 o
   7   6   3       65.80       78.02     22.11 o
   8   6   3      184.81       33.71    101.21 o
   9   6   3       81.98      -87.44     90.86 o
  10   6   3       98.45      132.67     32.87 o
 -12   7   3       10.57       63.95     75.02 o
 -11   7   3       59.05       15.19     92.23 o
 -10   7   3       80.40      123.57     29.07 o
  -9   7   3      135.26       85.55     30.00 o
  -8   7   3      678.50      655.29     62.37 o
  -7   7   3       12.66       44.08     52.25 o
  -6   7   3     1543.53     1500.43    123.30 o
  -5   7   3       80.86       64.55     17.45 o
  -4   7   3      541.80      517.16     49.42 o
  -3   7   3      619.30      702.04     51.72 o
  -2   7   3     1579.38     1739.37    105.48 o
  -1   7   3      845.88      812.17     76.58 o
   0   7   3      906.42      991.11     87.76 o
   1   7   3     1356.36     1590.90    113.22 o
   2   7   3      919.00      990.25     67.49 o
   3   7   3     2780.12     2913.37    158.05 o
   4   7   3      180.22      197.03     24.46 o
   5   7   3      674.81      792.41     73.62 o
   6   7   3       59.59       66.70     23.83 o
   7   7   3      124.90      131.77     25.78 o
   8   7   3        5.13      -47.63     89.18 o
   9   7   3      114.32      121.44     31.51 o
  10   7   3        4.94        4.08     29.62 o
 -12   8   3       15.79     -114.22    114.22 o
 -11   8   3       30.97      -47.01     81.34 o
 -10   8   3        2.81      -70.34     78.23 o
  -9   8   3      137.91      154.32     28.45 o
  -8   8   3        4.30       21.44     71.21 o
  -7   8   3     1404.46     1408.10    134.11 o
  -6   8   3        3.71      -53.98     53.98 o
  -5   8   3     1157.35     1271.19    112.32 o
  -4   8   3       30.23       40.79     16.51 o
  -3   8   3      854.93     1000.63     93.09 o
  -2   8   3      233.60      213.39     22.92 o
  -1   8   3     1509.11     1721.79    115.34 o
   0   8   3      731.78      737.05     60.14 o
   1   8   3     1176.12     1362.84    105.95 o
   2   8   3     1428.18     1434.89    123.76 o
   3   8   3      135.79      153.72     22.43 o
   4   8   3      311.27      413.40     41.68 o
   5   8   3       29.09       19.14     58.97 o
   6   8   3      772.52      734.49     74.15 o
   7   8   3       92.20      -11.53     83.90 o
   8   8   3       89.84       72.82     26.76 o
   9   8   3       21.29       21.74     31.33 o
 -11   9   3       24.71       30.50     32.05 o
 -10   9   3       54.46       71.53     29.66 o
  -9   9   3       41.43       12.98     78.91 o
  -8   9   3      123.70      147.67     27.72 o
  -7   9   3        0.93      -10.00     54.07 o
  -6   9   3      382.45      393.86     40.46 o
  -5   9   3       92.74      130.56     21.39 o
  -4   9   3      181.30      171.09     32.58 o
  -3   9   3      276.18      269.03     34.21 o
  -2   9   3       52.05       57.95     51.20 o
  -1   9   3       37.61       42.83     18.50 o
   0   9   3      127.71      159.45     22.62 o
   1   9   3      118.68      -15.69     65.78 o
   2   9   3      339.66      369.34     38.42 o
   3   9   3      125.90       98.37     84.37 o
   4   9   3        8.66        9.67     58.67 o
   5   9   3      432.18      455.32     41.04 o
   6   9   3       24.62       68.10     68.10 o
   7   9   3      143.36       92.69     29.50 o
 -11  10   3       10.21       16.86     31.46 o
 -10  10   3       22.58      -15.43     82.90 o
  -9  10   3       94.30      -41.08     85.43 o
  -8  10   3       16.73       31.72     23.48 o
  -7  10   3      429.55      469.51     55.41 o
  -6  10   3        3.46      -72.78     72.78 o
  -5  10   3      278.07      314.52     26.59 o
  -4  10   3       27.29       43.53     17.75 o
  -3  10   3     1318.37     1395.83    119.56 o
  -2  10   3      429.80      503.74     58.58 o
  -1  10   3      631.90      652.80     63.15 o
   0  10   3      672.98      611.21     53.99 o
   1  10   3      241.63      223.91     25.30 o
   2  10   3      449.44      437.69     33.98 o
   3  10   3      154.84      112.74     25.64 o
   4  10   3      316.05      372.69     34.62 o
   5  10   3        1.13       68.26     55.75 o
   6  10   3      111.73      104.30     29.91 o
   7  10   3        9.71      -52.98     81.68 o
   8  10   3       55.25       57.23     75.63 o
 -10  11   3       19.26       80.98    103.70 o
  -9  11   3        1.03       23.53     25.86 o
  -8  11   3       86.53       90.01     78.30 o
  -7  11   3       27.46       57.69     21.16 o
  -6  11   3      169.84      138.19     28.58 o
  -5  11   3        4.18       29.40     61.20 o
  -4  11   3      174.71      177.54     23.85 o
  -3  11   3        8.77      -54.65     58.97 o
  -2  11   3      721.76      701.75     66.36 o
  -1  11   3      176.01       64.25     84.62 o
   0  11   3      662.79      610.74     59.90 o
   1  11   3      312.03      321.38     34.28 o
   2  11   3      244.28      277.07     35.89 o
   3  11   3      130.64      153.07     25.85 o
   4  11   3        6.08        0.00     63.55 o
   5  11   3      172.71       24.77     87.50 o
   6  11   3        1.34      -74.84     74.84 o
   7  11   3       61.36       54.40     85.99 o
 -10  12   3       34.40       32.77    100.96 o
  -9  12   3       74.11      102.99     89.50 o
  -8  12   3       23.23       39.46     60.30 o
  -7  12   3       59.41        0.00     65.10 o
  -6  12   3       18.49      -10.92     52.36 o
  -5  12   3      205.96      161.44     26.68 o
  -4  12   3        0.16       39.33     39.33 o
  -3  12   3      217.71      282.56     30.28 o
  -2  12   3       54.02       28.84     64.55 o
  -1  12   3      236.49      251.66     27.93 o
   0  12   3      117.77      123.19     25.43 o
   1  12   3      309.12      376.47     44.32 o
   2  12   3      167.80       65.72     88.99 o
   3  12   3       12.50      -87.78     87.78 o
   4  12   3      230.72      282.81     32.49 o
   5  12   3        3.03      -89.24     89.24 o
   6  12   3       96.06      115.19     31.66 o
  -9  13   3       15.95       31.31     58.44 o
  -8  13   3       80.87       94.85     28.57 o
  -7  13   3       13.59       -1.61     24.36 o
  -6  13   3      142.15      -11.78     80.90 o
  -5  13   3       12.07      -68.71     68.71 o
  -4  13   3      107.63      138.31     22.55 o
  -3  13   3       21.45      -10.60     56.94 o
  -2  13   3       78.64       54.39     24.00 o
  -1  13   3       20.67       41.79     22.00 o
   0  13   3      141.49       55.52     85.37 o
   1  13   3      120.01       69.14     69.14 o
   2  13   3       32.45       40.60     25.68 o
   3  13   3      176.77       63.06    110.59 o
   4  13   3        3.97       66.15     71.25 o
   5  13   3       54.64       69.60     82.40 o
  -8  14   3       12.05      -44.95     93.69 o
  -7  14   3       72.56       71.85     27.84 o
  -6  14   3        1.26      -78.44     78.44 o
  -5  14   3      111.13      116.20     26.33 o
  -4  14   3        0.10       10.25     22.74 o
  -3  14   3      114.27      112.68     26.45 o
  -2  14   3       10.03      -34.88     60.43 o
  -1  14   3      154.96      158.47     28.11 o
   0  14   3       35.46      -24.41     82.66 o
   1  14   3      108.37       56.85     28.96 o
   2  14   3      104.25       78.92     85.27 o
   3  14   3        0.09      -27.48     86.74 o
   4  14   3       48.03      100.32     94.01 o
  -7  15   3       12.41      -97.18     97.18 o
  -6  15   3       92.30      105.49     32.44 o
  -5  15   3        3.49      -65.12     79.26 o
  -4  15   3       78.26       88.77     83.10 o
  -3  15   3        6.35      -74.41     74.41 o
  -2  15   3       69.89       79.21     27.22 o
  -1  15   3        6.37       88.88     22.11 o
   0  15   3       65.58       66.60     71.63 o
   1  15   3        1.08      -19.66     29.85 o
   2  15   3       11.98      -28.64     75.64 o
  -5  16   3       27.41      -13.98     75.42 o
  -3  16   3       54.01       67.96     80.43 o
  -2  16   3        2.47       54.93     64.47 o
  -1  16   3       48.82      112.21     26.59 o
   0  16   3        7.48      -98.95     98.95 o
   2 -17   4        4.63      -28.46     75.30 o
   3 -17   4       37.20       56.95     89.95 o
  -2 -16   4        5.99      -56.93     80.60 o
  -1 -16   4       42.72     -101.72    101.72 o
   0 -16   4       27.16      -85.60     85.60 o
   1 -16   4       35.39       56.51     28.96 o
   3 -16   4       15.37       39.53     68.46 o
   4 -16   4       27.78       24.97     24.97 o
   5 -16   4        0.09      -27.33     79.78 o
   6 -16   4       18.89       26.37     29.11 o
  -3 -15   4        4.70      -40.98     78.57 o
  -2 -15   4       85.22      101.03     33.07 o
   0 -15   4       64.74       74.79     26.94 o
   1 -15   4       14.34       73.50     67.05 o
   2 -15   4       40.20      -48.48     74.76 o
   3 -15   4       25.45       12.12     25.88 o
   4 -15   4       18.45       30.77     23.36 o
   5 -15   4       32.69       24.45     69.09 o
   6 -15   4        1.74       12.71     70.75 o
   7 -15   4       54.84      -66.85     93.58 o
   8 -15   4        0.51       14.11     70.70 o
  -5 -14   4       49.48       40.44     77.44 o
  -3 -14   4      136.86      180.05     26.10 o
  -2 -14   4       10.28        8.81     24.66 o
  -1 -14   4      180.87      258.85     33.65 o
   0 -14   4       47.14        0.00     71.53 o
   1 -14   4       95.28       75.81     65.86 o
   2 -14   4       64.54       85.93     75.90 o
   3 -14   4       80.51       53.82     63.70 o
   4 -14   4      106.23       10.96     71.79 o
   5 -14   4       64.71       70.41     24.49 o
   6 -14   4       60.72       49.01     28.84 o
   7 -14   4       42.79       12.43     68.96 o
   8 -14   4       80.14       52.51     82.99 o
   9 -14   4        3.98       21.77     29.40 o
  -6 -13   4       29.46       53.62     78.15 o
  -5 -13   4        6.04       12.57     62.66 o
  -4 -13   4      181.66      203.95     29.88 o
  -3 -13   4        0.01       -2.76     21.69 o
  -2 -13   4      207.72      267.30     27.73 o
  -1 -13   4      121.79       88.10     25.78 o
   0 -13   4      242.47      317.15     29.04 o
   1 -13   4      270.40      239.60     28.10 o
   2 -13   4       72.91       29.37     56.32 o
   3 -13   4       65.11       71.48     22.33 o
   4 -13   4       42.97       60.27     60.27 o
   5 -13   4       79.15       64.85     24.01 o
   6 -13   4        0.08        1.32     20.84 o
   7 -13   4       67.82      107.58     25.22 o
   8 -13   4        6.88      -36.53     70.04 o
   9 -13   4       36.68      -25.77     75.04 o
  -7 -12   4       31.60       83.28     27.33 o
  -6 -12   4        8.68       50.01     66.21 o
  -5 -12   4      147.99      138.06     27.73 o
  -4 -12   4       10.81      -68.06     68.06 o
  -3 -12   4      267.39      226.57     37.52 o
  -2 -12   4       12.15      -29.39     56.37 o
  -1 -12   4      412.50      368.78     33.55 o
   0 -12   4      143.27      164.55     29.35 o
   1 -12   4      182.16       98.63     81.69 o
   2 -12   4      184.42      193.86     23.43 o
   3 -12   4      138.31      166.25     20.55 o
   4 -12   4      205.95      227.51     25.48 o
   5 -12   4       40.19       57.25     57.25 o
   6 -12   4      314.40      319.30     33.99 o
   7 -12   4        1.49       31.99     66.52 o
   8 -12   4       88.85       72.26     26.30 o
   9 -12   4       14.82       66.04     23.95 o
  10 -12   4       54.05       37.46     83.85 o
  -8 -11   4       21.04       -5.97     31.45 o
  -7 -11   4       60.90      105.94     29.93 o
  -6 -11   4      108.16      125.21     24.26 o
  -5 -11   4       19.30      -10.80     68.86 o
  -4 -11   4      203.30      186.94     29.99 o
  -3 -11   4       35.97       37.58     63.78 o
  -2 -11   4      117.92      132.55     22.18 o
  -1 -11   4       30.90       -8.53     50.49 o
   0 -11   4       53.91       33.06     55.96 o
   1 -11   4        0.90      -16.16     58.41 o
   2 -11   4      176.27      197.68     25.45 o
   3 -11   4      409.04      410.95     46.30 o
   4 -11   4      104.75       97.59     21.47 o
   5 -11   4      378.11      379.91     32.44 o
   6 -11   4       59.79      -46.38     60.74 o
   7 -11   4      133.58      142.17     24.66 o
   8 -11   4        0.98       60.87     19.59 o
   9 -11   4      156.29       67.62     82.81 o
  10 -11   4        1.04        0.00     23.63 o
  11 -11   4       12.37      -51.07     84.66 o
  -8 -10   4       32.37      -65.87     86.40 o
  -7 -10   4       96.25      -11.91     57.11 o
  -6 -10   4       50.30       73.05     23.47 o
  -5 -10   4      459.48      430.55     42.46 o
  -4 -10   4       17.18        6.86     20.60 o
  -3 -10   4      126.58        0.00     66.26 o
  -2 -10   4       16.80      -24.20     46.26 o
  -1 -10   4      816.20      909.93     69.46 o
   0 -10   4      107.87      129.80     20.08 o
   1 -10   4      442.09      384.16     33.25 o
   2 -10   4        1.50       21.80     51.88 o
   3 -10   4      461.59      480.78     45.80 o
   4 -10   4      129.33      151.32     21.18 o
   5 -10   4       22.43       23.12     18.64 o
   6 -10   4      298.48      281.12     37.13 o
   8 -10   4      237.98      238.53     28.73 o
   9 -10   4        8.21      -58.38     58.38 o
  10 -10   4       49.51      -22.46     59.42 o
  11 -10   4       16.95       12.24     80.43 o
  -9  -9   4       46.89       69.23     81.99 o
  -8  -9   4       52.94       37.21     71.23 o
  -7  -9   4       48.88       45.92     25.17 o
  -6  -9   4      412.97      341.70     47.16 o
  -5  -9   4       94.84        0.00     54.88 o
  -4  -9   4      612.73      532.33     45.11 o
  -3  -9   4       57.29       62.05     61.09 o
  -2  -9   4     1905.08     1929.93    134.58 o
  -1  -9   4       60.80       76.44     17.56 o
   0  -9   4     1272.83     1303.50    109.76 o
   1  -9   4       70.11       72.25     18.06 o
   2  -9   4      932.29      908.81     66.02 o
   3  -9   4       56.91       40.10     49.12 o
   4  -9   4      881.91      697.71     67.51 o
   5  -9   4      442.37      537.31     55.32 o
   6  -9   4      312.64      250.01     24.85 o
   7  -9   4      387.50      306.69     30.19 o
   8  -9   4        5.70      -18.79     67.76 o
   9  -9   4      129.70       71.21     66.72 o
  11  -9   4       29.95       11.87     77.58 o
  -9  -8   4       18.92      -52.53     66.98 o
  -8  -8   4       60.46       70.18     80.98 o
  -7  -8   4       68.78       20.83     58.95 o
  -6  -8   4      253.67      263.47     27.51 o
  -5  -8   4      524.26      530.00     63.48 o
  -4  -8   4        4.02       15.33     43.25 o
  -3  -8   4      985.45     1065.41     99.16 o
  -2  -8   4        4.43       52.00     45.93 o
  -1  -8   4     2124.30     2021.92    120.83 o
   0  -8   4      284.26      323.68     29.50 o
   1  -8   4      228.88      192.84     19.18 o
   2  -8   4      688.33      827.39     57.08 o
   3  -8   4      170.94      197.57     19.73 o
   4  -8   4      674.75      686.20     57.70 o
   5  -8   4      662.23      482.65     45.77 o
   6  -8   4      700.62      657.88     58.68 o
   7  -8   4        7.68       17.35     17.66 o
   8  -8   4      523.26      530.15     63.85 o
   9  -8   4       29.25       49.40     58.51 o
  10  -8   4       67.42      -10.78     63.61 o
  11  -8   4       31.49      -11.51     67.91 o
  12  -8   4       35.44       25.49     78.68 o
 -10  -7   4       36.86       83.97     76.67 o
  -9  -7   4       80.51       24.88     63.58 o
  -7  -7   4       72.11       77.99     22.65 o
  -6  -7   4      285.89      275.40     32.42 o
  -5  -7   4      372.73      371.48     49.31 o
  -4  -7   4      706.43      807.50     80.63 o
  -3  -7   4        7.93      -49.72     49.72 o
  -2  -7   4     1965.20     1919.51    115.38 o
  -1  -7   4      183.33      185.79     17.92 o
   0  -7   4     3447.36     3437.15    142.64 o
   1  -7   4      306.46      315.90     40.97 o
   2  -7   4     3603.10     3650.74    145.43 o
   3  -7   4      793.60      841.06     78.17 o
   4  -7   4      469.54      512.27     47.86 o
   5  -7   4      592.94      524.66     50.56 o
   6  -7   4       63.37       48.88     54.61 o
   7  -7   4      642.43      576.07     61.51 o
   8  -7   4       73.81       92.69     21.61 o
   9  -7   4       19.92        0.00     58.65 o
  10  -7   4       15.17       10.85     24.10 o
  11  -7   4      171.32       82.23     87.16 o
  12  -7   4        8.32      -85.68     85.68 o
 -10  -6   4       87.66      -85.64     85.64 o
  -9  -6   4       48.66       40.01     26.75 o
  -8  -6   4      119.88      170.47     24.68 o
  -7  -6   4      538.41      523.52     46.26 o
  -5  -6   4      318.76      277.86     28.32 o
  -4  -6   4        1.34      -46.96     46.96 o
  -3  -6   4      951.49      979.44     92.87 o
  -2  -6   4        0.54        0.00     37.61 o
  -1  -6   4     2486.20     2341.77    112.87 o
   0  -6   4      438.69      393.60     32.99 o
   1  -6   4      915.41      971.24     75.22 o
   2  -6   4     1327.46     1398.28     85.53 o
   3  -6   4     1066.08      874.42     73.09 o
   4  -6   4     1047.89     1084.54     89.92 o
   5  -6   4     1054.23     1130.99     96.75 o
   6  -6   4      676.35      620.39     60.94 o
   7  -6   4      235.22      232.24     31.52 o
   8  -6   4      331.71      332.99     28.72 o
   9  -6   4       10.46       17.24     18.41 o
  10  -6   4      203.51      203.90     32.80 o
  11  -6   4        4.64      -91.28     91.28 o
  12  -6   4       37.88      -38.06     79.17 o
 -10  -5   4        0.53      -12.83     68.94 o
  -9  -5   4      185.84      239.80     30.63 o
  -8  -5   4       68.61       77.68     22.71 o
  -7  -5   4     1063.72     1200.47     80.48 o
  -6  -5   4      447.53      465.99     42.79 o
  -5  -5   4      483.88      485.22     51.09 o
  -4  -5   4     1171.29     1136.32     97.33 o
  -3  -5   4        1.03       15.37     38.70 o
  -2  -5   4     2660.56     2566.67    112.46 o
  -1  -5   4      466.47      441.60     39.62 o
   0  -5   4      988.05      840.89     70.32 o
   1  -5   4        2.19       12.46      9.26 o
   2  -5   4      323.44      261.73     27.14 o
   3  -5   4      650.43      534.92     40.73 o
   4  -5   4     1527.56     1694.24     97.53 o
   5  -5   4     1055.98     1061.65     89.68 o
   6  -5   4      270.17      302.17     23.92 o
   7  -5   4     1202.58     1192.26    116.86 o
   8  -5   4      171.20      157.95     23.62 o
   9  -5   4      103.69      -20.16     72.67 o
  10  -5   4        0.92       45.94     67.00 o
  11  -5   4      105.08       57.03     30.54 o
  12  -5   4        0.75      -95.30     95.30 o
 -11  -4   4        1.23      -13.83     88.46 o
 -10  -4   4      156.47      166.13     29.70 o
  -9  -4   4       60.40       32.69     68.16 o
  -8  -4   4      100.50       75.89     67.05 o
  -7  -4   4      140.47      158.85     24.02 o
  -6  -4   4     1528.11     1330.27    115.81 o
  -5  -4   4     1267.69     1427.87    105.12 o
  -4  -4   4      665.66      829.28     75.97 o
  -3  -4   4      660.09      667.04     45.03 o
  -2  -4   4      185.07      164.74     15.97 o
  -1  -4   4     2693.11     2583.34    102.67 o
   0  -4   4       62.37       80.42      9.80 o
   1  -4   4     2995.39     3086.55    103.78 o
   2  -4   4        1.27      -17.52     27.43 o
   3  -4   4     4265.27     4447.01    139.18 o
   4  -4   4     1085.91      984.59     81.77 o
   5  -4   4      185.51      189.35     20.39 o
   6  -4   4     1239.07     1188.78    105.40 o
   7  -4   4      524.98      598.22     60.29 o
   8  -4   4       76.36       34.82     59.03 o
   9  -4   4       71.71       96.27     23.60 o
  10  -4   4      261.64      279.32     30.96 o
  11  -4   4        0.32      -90.40     90.40 o
  12  -4   4       56.69       43.86     32.92 o
 -11  -3   4      140.67      161.67     33.16 o
 -10  -3   4       17.20       -4.51     25.79 o
  -9  -3   4      195.43      205.43     27.39 o
  -8  -3   4      232.49      235.43     26.41 o
  -7  -3   4      340.35      323.74     26.65 o
  -6  -3   4      610.71      599.64     53.72 o
  -5  -3   4      935.14      945.97     80.08 o
  -4  -3   4     7715.20     7414.97    202.48 o
  -3  -3   4      148.45      176.35     14.87 o
  -2  -3   4     9460.81     9795.74    190.64 o
  -1  -3   4     1519.52     1317.09     70.97 o
   0  -3   4     6067.03     6268.68    134.92 o
   1  -3   4      404.57      384.23     28.94 o
   2  -3   4     4111.33     4360.53    120.77 o
   3  -3   4       19.31      -11.02     31.85 o
   4  -3   4     8259.20     8633.43    205.60 o
   5  -3   4     2207.22     2158.42    116.69 o
   6  -3   4     1733.44     1681.95    117.15 o
   7  -3   4     1043.51      991.74     76.03 o
   8  -3   4        0.50      -16.25     20.36 o
   9  -3   4      882.05      778.71     84.58 o
  10  -3   4       20.50       46.25     26.09 o
  11  -3   4      145.80       89.32     94.64 o
  12  -3   4        8.91       22.79     30.89 o
 -12  -2   4       64.59       27.51     97.40 o
 -11  -2   4        8.55       77.35     83.57 o
 -10  -2   4       83.20       67.85     24.69 o
  -9  -2   4       63.12      -20.20     58.78 o
  -8  -2   4      651.83      741.90     57.14 o
  -7  -2   4       17.92       42.90     17.18 o
  -6  -2   4      817.86      747.17     59.88 o
  -5  -2   4     1575.61     1793.92    108.43 o
  -4  -2   4      404.75      530.43     41.08 o
  -3  -2   4    10835.75    10876.29    206.47 o
  -2  -2   4      752.41      809.33     57.07 o
  -1  -2   4     5609.61     5319.31    121.77 o
   0  -2   4      116.43      124.20     13.42 o
   1  -2   4     4014.45     3847.71    101.72 o
   2  -2   4     4319.82     4641.46    120.22 o
   3  -2   4      530.73      595.32     49.58 o
   4  -2   4       24.76       38.48     33.94 o
   5  -2   4     1074.37     1198.57     87.38 o
   6  -2   4      462.04      423.69     47.78 o
   7  -2   4     1015.27     1043.31     75.42 o
   8  -2   4      556.69      571.44     50.02 o
   9  -2   4        6.15       70.57     61.31 o
  10  -2   4       96.24       99.32     27.41 o
  12  -2   4       82.89       41.46     33.19 o
 -11  -1   4       85.09      112.58     94.44 o
 -10  -1   4        0.87       55.92     60.19 o
  -9  -1   4      289.59      296.17     27.10 o
  -8  -1   4       98.29      135.33     19.64 o
  -7  -1   4     1267.75     1298.03    118.01 o
  -6  -1   4      630.63      618.08     55.18 o
  -5  -1   4     1394.47     1629.20    104.21 o
  -4  -1   4      347.17      316.42     35.64 o
  -3  -1   4      343.47      364.69     30.01 o
  -2  -1   4     2141.40     2011.04     80.17 o
  -1  -1   4      281.47      251.47     23.68 o
   0  -1   4     2068.83     2034.47     71.56 o
   1  -1   4        8.26        4.59     24.04 o
   2  -1   4     9408.75     9597.90    166.75 o
   3  -1   4     1459.52     1602.49     80.01 o
   4  -1   4     1012.98      999.05     76.85 o
   5  -1   4     2162.71     2277.21    116.52 o
   6  -1   4     1597.71     1418.60    111.99 o
   7  -1   4       83.28      101.59     22.28 o
   8  -1   4       27.80       43.47     63.28 o
   9  -1   4      265.65      280.59     37.65 o
  10  -1   4        0.38       45.93     60.80 o
  11  -1   4       60.06      -37.81     84.57 o
  12  -1   4        0.02      -81.70     81.70 o
 -12   0   4       91.93       92.60     32.16 o
 -11   0   4       24.61      -70.75     70.75 o
 -10   0   4      268.81      293.04     28.39 o
  -9   0   4       40.34       66.19     21.78 o
  -8   0   4      493.07      484.40     61.36 o
  -7   0   4      640.73      716.22     59.82 o
  -6   0   4      142.44      157.82     17.42 o
  -5   0   4     1102.19     1164.87     88.53 o
  -4   0   4       44.91       -4.09     22.09 o
  -3   0   4     2211.29     2159.84     90.59 o
  -2   0   4     2983.29     2859.58     90.33 o
  -1   0   4     3134.14     2885.67     86.29 o
   0   0   4      103.79      113.26      9.79 o
   1   0   4     6644.37     6936.59    129.94 o
   2   0   4        1.51       -2.90     28.68 o
   3   0   4     6969.86     7222.36    166.27 o
   4   0   4      774.87      684.45     67.93 o
   5   0   4     2004.05     1902.57    110.25 o
   6   0   4      186.79      184.93     19.88 o
   7   0   4        3.36        0.00     48.60 o
   8   0   4     1073.43      988.87     83.02 o
   9   0   4       94.80       85.08     24.19 o
  10   0   4       61.68       80.63     70.00 o
  11   0   4       24.20      -75.61     87.28 o
  12   0   4       93.99      111.78     31.59 o
 -12   1   4        1.37      -12.56     74.23 o
 -11   1   4      112.51      144.05     26.80 o
 -10   1   4        8.58        0.00     51.56 o
  -9   1   4      736.38      763.37     76.91 o
  -8   1   4       16.65        7.96     48.25 o
  -7   1   4      761.26      657.72     67.42 o
  -6   1   4      206.56      235.52     20.35 o
  -5   1   4      580.34      583.36     44.18 o
  -4   1   4     5099.65     5587.25    156.03 o
  -3   1   4       79.91       87.51     10.61 o
  -2   1   4     1680.33     1599.71     72.94 o
  -1   1   4     2575.81     2468.47     80.37 o
   0   1   4     1438.99     1336.47     61.52 o
   1   1   4        9.54       15.97      8.79 o
   2   1   4    10744.94    10804.66    187.49 o
   3   1   4      379.99      422.09     37.22 o
   4   1   4     6934.55     7294.30    191.79 o
   5   1   4     1691.65     1640.72    103.65 o
   6   1   4      856.44      873.62     67.44 o
   7   1   4      529.69      663.15     63.08 o
   8   1   4      304.59      300.53     30.93 o
   9   1   4      204.04      231.98     26.42 o
  10   1   4       72.26       56.66     25.58 o
  11   1   4      172.19      171.04     32.73 o
 -12   2   4       71.43       24.17     80.12 o
 -11   2   4        1.14        0.00     62.08 o
 -10   2   4      308.06      307.22     32.33 o
  -9   2   4        5.96      -67.73     67.73 o
  -8   2   4      854.05      863.22     70.36 o
  -7   2   4      402.50      353.37     26.18 o
  -6   2   4     1458.69     1439.57    107.74 o
  -5   2   4     1194.32     1218.37     84.69 o
  -4   2   4     2542.48     2698.26    114.61 o
  -3   2   4     3558.30     3369.99    115.70 o
  -2   2   4     2296.67     2097.90     83.94 o
  -1   2   4       95.82       82.35     10.01 o
   0   2   4     7847.22     8386.71    153.98 o
   1   2   4     7174.79     6852.35    146.05 o
   2   2   4       31.54        0.00     32.97 o
   3   2   4     1823.19     1647.18     92.29 o
   4   2   4     3011.40     2996.78    127.91 o
   5   2   4      993.98      961.96     85.45 o
   6   2   4       83.01       20.65     54.58 o
   7   2   4        8.97      -24.04     60.34 o
   8   2   4      176.70       46.16     63.32 o
   9   2   4       70.77       63.25     73.10 o
  10   2   4      182.13      242.24     33.60 o
  11   2   4        6.11      -76.95     83.12 o
 -12   3   4        3.93       11.96     52.09 o
 -11   3   4       75.70       77.31     24.10 o
  -9   3   4      419.47      425.77     53.55 o
  -8   3   4      188.34      178.17     22.77 o
  -7   3   4      493.73      440.25     47.35 o
  -6   3   4      147.02      131.62     19.48 o
  -5   3   4      960.16     1082.37     87.49 o
  -4   3   4     4820.84     4453.22    149.98 o
  -3   3   4      138.04      128.16     13.03 o
  -2   3   4     5466.52     4991.35    133.30 o
  -1   3   4       25.35       18.78     28.60 o
   0   3   4    12534.81    11940.85    199.16 o
   1   3   4      129.15      135.76     10.95 o
   2   3   4     4780.95     4568.89    140.21 o
   3   3   4       43.28        9.19     34.52 o
   4   3   4     1809.25     1946.87    112.95 o
   5   3   4        5.93      -37.68     46.14 o
   6   3   4       53.33       87.20     18.21 o
   7   3   4     1291.96     1330.49    127.20 o
   8   3   4      315.75      327.08     30.70 o
   9   3   4      296.33      339.42     38.07 o
  10   3   4        8.11      -24.19     76.55 o
  11   3   4      110.64       39.18     81.58 o
 -12   4   4       21.13      -23.65     85.40 o
 -11   4   4        1.58      -56.50     56.50 o
 -10   4   4      112.16      135.06     24.09 o
  -9   4   4        0.81      -55.85     55.85 o
  -8   4   4      459.52      511.51     45.78 o
  -7   4   4       93.20       14.98     49.66 o
  -6   4   4      485.10      538.95     51.52 o
  -5   4   4      444.57      422.48     45.41 o
  -4   4   4     2780.46     2809.65    124.29 o
  -3   4   4     4381.25     4564.69    143.94 o
  -2   4   4      909.99      890.05     69.39 o
  -1   4   4     7168.41     7040.87    164.18 o
   0   4   4     1204.32     1314.19     75.19 o
   1   4   4     3942.39     4047.94    132.33 o
   2   4   4       14.66      -22.28     34.77 o
   3   4   4     2591.33     2500.95    123.21 o
   4   4   4       26.71        2.91     16.03 o
   5   4   4      353.77      417.36     40.88 o
   6   4   4      247.48      257.23     34.22 o
   7   4   4      831.06      740.76     70.82 o
   8   4   4      341.61      326.47     31.67 o
   9   4   4       11.69        0.00     67.50 o
  10   4   4      125.66       62.27     79.76 o
  11   4   4       15.44       32.43     28.38 o
 -12   5   4        5.59        0.00     77.58 o
 -11   5   4      177.08      113.36     29.62 o
 -10   5   4        0.52      -11.11     65.98 o
  -9   5   4       51.11       10.24     67.37 o
  -7   5   4      349.51      346.83     25.57 o
  -6   5   4      498.32      491.95     55.24 o
  -5   5   4      907.09      883.43     84.61 o
  -4   5   4     1764.50     1793.36    102.27 o
  -3   5   4      548.49      480.75     40.73 o
  -2   5   4      397.86      342.94     33.20 o
  -1   5   4      523.98      515.64     39.85 o
   0   5   4     1468.61     1268.35     87.12 o
   1   5   4      363.34      408.44     38.14 o
   2   5   4     1429.85     1382.39     93.48 o
   3   5   4        0.38      -14.83     14.83 o
   4   5   4     2318.83     2492.84    135.79 o
   5   5   4       36.63       50.66     50.66 o
   6   5   4      353.69      372.82     26.88 o
   7   5   4       49.58       39.20     22.36 o
   8   5   4      120.64       41.43     70.33 o
   9   5   4      122.59       69.42     80.16 o
  10   5   4       20.77      -84.36     84.36 o
 -12   6   4       36.92       73.93     79.90 o
 -11   6   4       62.67       12.98     72.28 o
 -10   6   4      353.35      348.97     34.40 o
  -9   6   4        8.44      -64.33     64.33 o
  -8   6   4      920.38      952.20     76.32 o
  -7   6   4       55.33      -24.38     54.57 o
  -6   6   4      468.66      513.24     54.96 o
  -5   6   4      308.76      355.73     38.32 o
  -4   6   4      393.28      451.72     43.37 o
  -3   6   4      372.33      406.11     39.14 o
  -2   6   4      410.16      369.49     31.78 o
  -1   6   4      964.64     1017.82     79.86 o
   0   6   4      432.92      512.71     43.77 o
   1   6   4     2204.03     2086.37    118.14 o
   2   6   4       30.76      -11.54     36.47 o
   3   6   4     2551.14     2479.46    133.98 o
   4   6   4       37.93        0.00     59.95 o
   5   6   4      125.71      109.17     21.85 o
   6   6   4      434.91      459.69     45.43 o
   7   6   4      430.08      385.06     30.94 o
   8   6   4       58.58        0.00     59.87 o
   9   6   4      108.36      128.72     26.52 o
  10   6   4       56.05       66.13     84.58 o
 -12   7   4        1.01      -44.10    104.97 o
 -11   7   4       40.52      -14.38     92.22 o
  -9   7   4      402.71      433.77     35.83 o
  -8   7   4        6.40       39.67     52.49 o
  -7   7   4      681.09      677.16     56.84 o
  -6   7   4      336.20      332.71     24.57 o
  -5   7   4      362.05      289.01     33.04 o
  -4   7   4      581.49      528.25     49.34 o
  -3   7   4      408.04      361.17     34.45 o
  -2   7   4     1099.03     1046.65     88.98 o
  -1   7   4      510.49      494.00     48.09 o
   0   7   4     2302.18     2278.68    125.09 o
   1   7   4      118.72      128.71     17.78 o
   2   7   4     1725.22     1634.59    113.71 o
   3   7   4        0.39      -28.32     55.77 o
   4   7   4      499.93      427.74     50.62 o
   5   7   4      806.90      813.96     66.93 o
   6   7   4      629.73      660.20     50.32 o
   7   7   4      165.91      153.15     26.51 o
   8   7   4       42.39       23.12     27.19 o
   9   7   4       63.53       68.34     26.76 o
 -11   8   4        9.00       14.95     29.78 o
 -10   8   4       78.96       53.95     30.14 o
  -9   8   4        0.01       13.58     23.47 o
  -8   8   4      364.64      290.84     29.30 o
  -7   8   4      226.01      265.76     29.78 o
  -6   8   4      479.72      508.15     54.35 o
  -5   8   4      233.46      264.88     21.93 o
  -4   8   4      843.76      817.83     61.86 o
  -3   8   4      429.26      388.54     32.65 o
  -2   8   4      719.98      635.46     51.65 o
  -1   8   4      566.11      551.87     53.31 o
   0   8   4     1337.18     1279.12    104.39 o
   1   8   4     1908.89     1850.60    125.62 o
   2   8   4      110.86        0.00     53.68 o
   3   8   4     1483.19     1363.57    118.79 o
   4   8   4      107.87       59.88     81.64 o
   5   8   4      748.09      665.82     59.83 o
   6   8   4      167.22       81.75     76.45 o
   7   8   4       53.51      -83.80     83.80 o
   8   8   4       79.15      -24.54    102.62 o
   9   8   4       49.27        0.00     86.66 o
 -11   9   4       32.16       22.13     37.56 o
 -10   9   4        0.01     -104.30    104.30 o
  -9   9   4      171.62      168.90     28.35 o
  -8   9   4       31.85       27.82     24.15 o
  -7   9   4      219.46      208.17     25.65 o
  -6   9   4       64.85       26.30     54.76 o
  -5   9   4      268.30      246.44     26.77 o
  -4   9   4      138.55      162.35     24.72 o
  -3   9   4      371.49      370.35     41.48 o
  -2   9   4      592.38      558.52     45.07 o
  -1   9   4        1.96      -28.59     50.59 o
   0   9   4      179.98      150.91     22.78 o
   1   9   4       53.43       69.36     19.89 o
   2   9   4      505.25      457.28     48.57 o
   3   9   4       20.31      -51.65     51.65 o
   4   9   4       99.02      -47.02     65.84 o
   5   9   4      154.96      171.48     24.75 o
   6   9   4       63.49       84.09     24.18 o
   7   9   4        3.78       47.92     86.38 o
   8   9   4       67.65       79.95     30.96 o
 -11  10   4        6.66       48.44     92.83 o
 -10  10   4       49.68       66.39     28.23 o
  -9  10   4        5.75      -53.83     68.66 o
  -8  10   4      114.82      168.76     26.44 o
  -6  10   4      227.80      203.97     28.59 o
  -5  10   4       62.25       90.81     18.16 o
  -4  10   4      410.62      411.49     27.89 o
  -3  10   4      196.46      163.08     22.87 o
  -2  10   4      791.91      716.05     53.84 o
  -1  10   4     1084.77     1130.06    106.60 o
   0  10   4       58.49       74.17     62.28 o
   1  10   4      789.37      722.95     69.89 o
   2  10   4        7.75      -56.73     56.73 o
   3  10   4      107.59      153.11     23.05 o
   4  10   4       87.73       82.42     72.89 o
   5  10   4      352.98      369.37     34.75 o
   6  10   4        0.17      -23.83     69.32 o
   7  10   4       58.65       64.05     69.00 o
 -10  11   4        3.38      -30.98     82.06 o
  -9  11   4       41.59       28.59     94.62 o
  -8  11   4        0.90       63.15     74.75 o
  -7  11   4       79.66       33.81     80.54 o
  -6  11   4       16.27       41.03     54.24 o
  -5  11   4      226.69      221.27     31.49 o
  -4  11   4      204.76       54.53     66.72 o
  -3  11   4      275.45      327.32     32.33 o
  -2  11   4      199.55      150.70     24.08 o
  -1  11   4      388.94      341.96     45.01 o
   0  11   4      464.78      399.38     44.67 o
   1  11   4       78.42       74.12     24.38 o
   2  11   4      276.36      245.98     32.93 o
   3  11   4       14.02      -23.59     23.59 o
   4  11   4      401.55      424.14     39.74 o
   5  11   4        0.02       12.04     83.97 o
   6  11   4       74.18      131.22     27.96 o
 -10  12   4       56.41       65.43     34.68 o
  -8  12   4      178.53      191.07     37.80 o
  -7  12   4        0.51      -12.10     71.62 o
  -6  12   4       76.23       79.05     24.15 o
  -5  12   4        5.87       19.42     20.48 o
  -4  12   4       93.91       39.76     57.92 o
  -3  12   4       16.33        0.00     58.37 o
  -2  12   4      219.89      221.27     25.18 o
  -1  12   4      249.22      316.06     27.52 o
   0  12   4      118.44      129.58     33.82 o
   1  12   4      399.03      461.31     51.62 o
   2  12   4       19.08      -11.03     65.40 o
   3  12   4      172.26       93.03     77.10 o
   4  12   4        2.63       61.33     50.64 o
   5  12   4      128.59      126.58     30.22 o
   6  12   4        1.52      -79.03     79.03 o
  -9  13   4       46.23       57.54     32.41 o
  -8  13   4        1.00      -43.16     82.78 o
  -7  13   4      106.79       78.04     84.27 o
  -6  13   4        3.57        0.00     23.45 o
  -4  13   4        1.03      -80.45     80.45 o
  -3  13   4      122.11       53.33     68.27 o
  -2  13   4       67.27       72.14     23.84 o
  -1  13   4       17.56       32.59     62.45 o
   0  13   4      137.00      135.70     26.36 o
   1  13   4        9.19      -11.62     68.76 o
   2  13   4       39.73       48.51     26.60 o
   3  13   4       29.22      -53.72     89.07 o
   4  13   4      116.01       42.29     80.94 o
   5  13   4        0.01        0.00     81.13 o
  -8  14   4       48.82       97.55    112.67 o
  -6  14   4      105.28      116.02     30.53 o
  -5  14   4       72.31       25.82     91.20 o
  -4  14   4      102.54      113.85     26.26 o
  -3  14   4       47.50       49.24     88.81 o
  -2  14   4       95.35      133.01     28.18 o
  -1  14   4       54.30       94.54     25.31 o
   0  14   4       85.71      -90.85     94.44 o
   1  14   4       40.26       67.29     72.37 o
   2  14   4        5.56      -82.80     82.80 o
   3  14   4      185.78      224.75     42.75 o
  -7  15   4       34.34       78.90     84.95 o
  -6  15   4        0.40       29.32     65.51 o
  -5  15   4       62.83      -13.91    101.21 o
  -4  15   4       13.12      -80.97     93.55 o
  -3  15   4       53.35       53.49     84.61 o
  -2  15   4       32.38      -88.26     88.26 o
  -1  15   4       28.97       41.21     78.89 o
   0  15   4       37.76       42.39     81.23 o
   1  15   4       15.24       81.48     30.94 o
   2  15   4       63.86       15.18     84.51 o
  -4  16   4       34.79        0.00     79.60 o
  -3  16   4        0.50      -43.30     96.84 o
  -1  16   4       20.53       89.17     89.17 o
   2 -17   5       17.31       13.91     69.64 o
   3 -17   5        0.23      -55.72     78.79 o
  -2 -16   5       47.76       41.77     72.25 o
  -1 -16   5       43.61       40.63     84.60 o
   0 -16   5       19.06       41.65     28.48 o
   1 -16   5       53.00       78.22     78.22 o
   2 -16   5        5.03      -24.21     25.42 o
   3 -16   5       57.28      111.36     24.83 o
   4 -16   5        2.71       52.26     26.08 o
   6 -16   5        2.58       21.79     27.34 o
  -3 -15   5       85.98       53.39     84.48 o
  -2 -15   5       32.17       64.46     76.30 o
  -1 -15   5       39.75      -84.96     84.96 o
   0 -15   5       28.61      -93.09     93.09 o
   1 -15   5        8.76       48.07     63.58 o
   2 -15   5       97.37       47.65     63.02 o
   3 -15   5       16.35       23.88     67.45 o
   4 -15   5       49.93        0.00     72.43 o
   5 -15   5        1.30       37.16     71.18 o
   6 -15   5       42.13       73.94     25.08 o
   7 -15   5       11.80       67.27     79.61 o
  -5 -14   5        1.54      -83.95     83.95 o
  -4 -14   5      109.25       73.89     31.26 o
  -3 -14   5       54.46       18.52     27.83 o
  -2 -14   5       69.84       71.39     71.39 o
  -1 -14   5       87.56      100.78     26.36 o
   0 -14   5       41.22       67.41     72.82 o
   1 -14   5       67.29       88.25     73.17 o
   2 -14   5       34.04       19.17     24.04 o
   3 -14   5       41.08      -43.91     82.14 o
   4 -14   5        8.68       50.08     20.18 o
   5 -14   5      116.12       80.17     89.44 o
   6 -14   5        0.81      -35.71     74.35 o
   7 -14   5      101.21      100.03     82.96 o
   8 -14   5        4.45      -87.49     87.49 o
  -6 -13   5        0.43       40.69     28.32 o
  -5 -13   5       72.93      -85.24     85.24 o
  -4 -13   5       10.99      -35.96     54.95 o
  -3 -13   5      100.36       11.37     79.83 o
  -2 -13   5      137.30       10.88     76.45 o
  -1 -13   5        5.44      -52.68     73.80 o
   0 -13   5      254.89      256.65     29.42 o
   1 -13   5       37.84      -20.18     58.85 o
   2 -13   5      323.21      311.64     30.47 o
   3 -13   5       25.98       50.36     21.02 o
   4 -13   5      113.58      -40.99     67.94 o
   5 -13   5        0.09        0.00     57.89 o
   6 -13   5      132.47       22.07     78.04 o
   7 -13   5        3.78       58.07     62.62 o
   8 -13   5       20.60      -24.57     49.14 o
   9 -13   5        8.77       51.72     68.43 o
  -7 -12   5        0.28      -28.68     97.12 o
  -6 -12   5       91.67       52.86     77.00 o
  -4 -12   5      211.07      226.38     30.84 o
  -3 -12   5        8.86       21.82     48.83 o
  -2 -12   5       57.01       31.21     69.85 o
  -1 -12   5        0.73      -10.04     64.14 o
   0 -12   5       68.25       62.12     22.83 o
   1 -12   5      324.04      305.21     39.82 o
   2 -12   5      128.83      124.37     21.89 o
   3 -12   5      489.35      457.75     31.08 o
   4 -12   5        6.82       16.44     19.15 o
   5 -12   5      224.26      189.29     28.65 o
   6 -12   5        4.03       10.21     56.95 o
   7 -12   5      136.23      151.42     25.56 o
   8 -12   5       45.34        2.89     24.70 o
   9 -12   5       93.19       51.61     28.19 o
  10 -12   5       14.62       25.17     83.50 o
  -7 -11   5       98.11     -100.62    100.62 o
  -6 -11   5       10.89      -77.93     77.93 o
  -5 -11   5      221.00      167.95     29.57 o
  -4 -11   5        3.93       63.75     52.00 o
  -3 -11   5      363.90      382.21     42.23 o
  -1 -11   5      380.41      420.90     39.39 o
   0 -11   5       45.67        0.00     61.13 o
   1 -11   5      242.55      267.13     32.81 o
   2 -11   5       12.09      -17.29     50.38 o
   3 -11   5       39.27       26.26     58.65 o
   4 -11   5      364.36      438.60     34.37 o
   5 -11   5        5.69       46.83     50.45 o
   6 -11   5      409.50      416.10     30.31 o
   7 -11   5        0.95       52.59     62.21 o
   8 -11   5       86.13       96.85     25.58 o
   9 -11   5       19.56      -76.47     76.47 o
  10 -11   5       35.72       51.77     25.42 o
  -8 -10   5       81.18       13.95     91.56 o
  -7 -10   5       11.40       12.66     76.75 o
  -6 -10   5      187.18       91.80     81.16 o
  -5 -10   5        6.68       31.62     54.79 o
  -4 -10   5      322.89      319.55     41.35 o
  -3 -10   5      115.52      121.24     25.43 o
  -2 -10   5      233.33      241.23     24.66 o
  -1 -10   5      626.82      567.61     67.56 o
   0 -10   5      316.08      308.48     37.66 o
   1 -10   5      437.30      469.35     53.34 o
   2 -10   5      583.33      590.28     62.86 o
   3 -10   5      521.95      417.42     60.37 o
   4 -10   5       83.83       97.66     20.46 o
   5 -10   5      998.04      993.25     78.00 o
   6 -10   5        0.53       36.70     48.63 o
   7 -10   5      138.22       88.65     78.20 o
   8 -10   5        6.78       42.41     22.15 o
   9 -10   5       84.76       56.90     78.05 o
  10 -10   5        1.30      -60.20     60.20 o
  11 -10   5       21.03      -70.22     70.22 o
  -9  -9   5       97.36      123.94     35.60 o
  -8  -9   5       12.91       78.99     85.31 o
  -7  -9   5      212.63      258.65     27.61 o
  -6  -9   5        0.07       10.73     53.45 o
  -5  -9   5      669.56      725.00     72.34 o
  -4  -9   5       39.09       44.78     19.13 o
  -3  -9   5      258.96      285.07     40.77 o
  -2  -9   5       32.65       54.51     51.06 o
  -1  -9   5      477.56      418.05     38.91 o
   0  -9   5      982.48      906.92     71.81 o
   1  -9   5      426.40      421.24     52.35 o
   2  -9   5      234.14      250.13     23.31 o
   3  -9   5      332.58      380.53     35.97 o
   4  -9   5      423.83      457.21     41.36 o
   5  -9   5       24.09       31.92     50.44 o
   6  -9   5      296.97      266.73     24.37 o
   7  -9   5      115.17      113.77     22.42 o
   8  -9   5      298.03      355.25     29.65 o
   9  -9   5        9.31      -86.55     86.55 o
  10  -9   5       32.06      -11.82     63.48 o
  11  -9   5       33.64      -74.54     74.54 o
  -9  -8   5       21.75      -94.68     94.68 o
  -8  -8   5      125.00      108.32     31.44 o
  -7  -8   5       11.25       23.60     20.90 o
  -6  -8   5      370.22      347.85     43.61 o
  -5  -8   5       12.89        6.70     18.87 o
  -4  -8   5      781.09      742.38     56.05 o
  -3  -8   5        3.70      -52.68     52.68 o
  -2  -8   5     1380.94     1254.77    113.66 o
  -1  -8   5      930.86      929.67     69.63 o
   0  -8   5     1324.75     1266.58    105.95 o
   1  -8   5      713.38      698.45     59.49 o
   2  -8   5      293.93      288.67     25.52 o
   3  -8   5      691.90      653.09     60.55 o
   4  -8   5       24.14      -47.73     47.73 o
   5  -8   5      487.61      517.52     54.56 o
   6  -8   5       70.01       32.18     67.29 o
   7  -8   5      206.31      204.12     25.49 o
   8  -8   5        0.04      -70.99     70.99 o
   9  -8   5      142.51      131.79     26.78 o
  10  -8   5       70.33       23.52     77.83 o
  11  -8   5       73.30       99.57     82.53 o
 -10  -7   5       18.50       14.93     83.01 o
  -9  -7   5       21.75      -13.27     63.68 o
  -8  -7   5       45.59       70.43     76.12 o
  -7  -7   5       42.08       74.09     22.63 o
  -6  -7   5       21.52       49.73     20.46 o
  -5  -7   5      198.47      205.95     26.62 o
  -4  -7   5      251.43      264.53     40.35 o
  -3  -7   5     1326.86     1370.63    112.71 o
  -2  -7   5      323.42      337.64     31.91 o
  -1  -7   5      716.30      758.66     60.23 o
   0  -7   5     1185.03     1109.89     87.05 o
   1  -7   5      293.55      276.58     26.02 o
   2  -7   5     1221.76     1298.47     94.14 o
   3  -7   5      514.33      534.38     51.76 o
   4  -7   5     3750.14     4114.11    172.76 o
   5  -7   5      890.33      839.95     65.68 o
   6  -7   5     1017.19      794.25     73.22 o
   7  -7   5       12.72       -8.43     58.17 o
   8  -7   5      266.16      247.42     32.52 o
   9  -7   5        0.04       22.71     21.88 o
  10  -7   5       95.15      115.61     26.65 o
  11  -7   5       16.88       25.57     72.36 o
  12  -7   5       27.96      -66.53     80.98 o
 -10  -6   5       52.13       71.36     84.34 o
  -9  -6   5      101.11       50.53    105.77 o
  -8  -6   5      112.01      134.74     26.83 o
  -7  -6   5      145.70       68.38     72.50 o
  -6  -6   5      991.08      966.91     72.78 o
  -5  -6   5      173.89      138.00     29.13 o
  -4  -6   5      361.43      385.02     35.99 o
  -3  -6   5       97.65       70.86     18.04 o
  -2  -6   5     1363.14     1333.71    108.71 o
  -1  -6   5     1399.76     1422.86     93.20 o
   0  -6   5      960.40      876.01     77.20 o
   1  -6   5       22.77       48.36     14.03 o
   2  -6   5     1303.87     1271.66     88.10 o
   3  -6   5     1716.24     1816.12    106.88 o
   4  -6   5      253.43      277.10     27.00 o
   5  -6   5      846.49      846.27     83.42 o
   6  -6   5       66.33       41.52     20.39 o
   7  -6   5      854.64     1050.92     79.15 o
   8  -6   5        2.43      -28.23     63.05 o
   9  -6   5      126.01       65.70     26.48 o
  10  -6   5       15.00       72.38     25.83 o
  11  -6   5       92.44       46.07     31.37 o
  12  -6   5       24.45       13.56     75.69 o
 -11  -5   5       45.87       34.61     34.30 o
 -10  -5   5      147.30      161.98     33.73 o
  -9  -5   5      176.59       24.06    103.73 o
  -8  -5   5      292.37      287.31     29.43 o
  -7  -5   5      736.56      714.26     71.21 o
  -6  -5   5      826.72      835.70     71.70 o
  -5  -5   5     2599.76     2626.91    145.16 o
  -4  -5   5       62.62      106.55     18.14 o
  -3  -5   5      757.67      772.46     77.26 o
  -2  -5   5      270.95      241.00     22.46 o
  -1  -5   5     3804.02     3976.59    143.06 o
   0  -5   5       60.44       62.53     11.84 o
   1  -5   5     4680.03     4621.08    150.18 o
   2  -5   5      534.46      545.69     41.22 o
   3  -5   5     1048.91     1165.13     81.55 o
   4  -5   5     1947.18     2169.44    113.91 o
   5  -5   5       37.45       36.75     49.79 o
   6  -5   5      816.86      975.84     72.07 o
   7  -5   5       16.63       48.59     59.47 o
   8  -5   5      318.74      271.44     38.15 o
   9  -5   5       44.29       32.38     67.31 o
  10  -5   5      303.90      259.70     47.42 o
  11  -5   5        5.74       40.31     69.73 o
  12  -5   5       45.01        9.97     31.10 o
 -11  -4   5       61.64       68.86     31.66 o
 -10  -4   5       30.94       32.84     27.33 o
  -9  -4   5      140.20       97.19     29.10 o
  -8  -4   5      328.50      343.87     29.11 o
  -7  -4   5      129.93      138.44     22.81 o
  -6  -4   5     1847.87     1675.98    131.10 o
  -5  -4   5        1.72       26.40     44.75 o
  -4  -4   5     1691.74     1748.35    111.53 o
  -3  -4   5        1.87       -3.17     13.23 o
  -2  -4   5     1226.44     1272.91     87.92 o
  -1  -4   5      345.42      362.12     33.53 o
   0  -4   5     1454.64     1386.46     78.82 o
   1  -4   5     1256.92     1284.59     79.09 o
   2  -4   5     1121.60     1093.47     73.04 o
   3  -4   5     6090.68     6110.76    174.68 o
   4  -4   5     2326.66     2580.12    123.26 o
   5  -4   5     2201.24     2299.57    123.39 o
   6  -4   5       44.60       27.45     64.32 o
   7  -4   5      633.78      728.31     65.29 o
   8  -4   5      113.16       79.34     25.12 o
   9  -4   5      296.56      313.20     35.25 o
  10  -4   5        9.95        0.00     85.17 o
  11  -4   5       94.91       91.27     33.65 o
  12  -4   5       10.93        0.00     76.97 o
 -10  -3   5       90.16      108.89     30.79 o
  -9  -3   5       66.04       82.95     23.52 o
  -8  -3   5       73.63       81.58     22.08 o
  -7  -3   5      475.33      493.46     57.35 o
  -6  -3   5        7.89       33.99     16.36 o
  -5  -3   5     1378.84     1333.76     96.84 o
  -4  -3   5      391.27      443.46     42.04 o
  -3  -3   5     1147.82     1299.54     83.18 o
  -2  -3   5      331.21      318.92     33.10 o
  -1  -3   5     5937.74     5667.76    143.73 o
   0  -3   5      441.11      391.05     32.97 o
   1  -3   5     4052.23     4213.14    125.28 o
   2  -3   5     3030.73     3159.09    114.92 o
   3  -3   5     4641.50     5037.72    152.98 o
   4  -3   5        6.64        0.00     33.90 o
   5  -3   5     2458.58     2374.82    126.68 o
   6  -3   5     2361.24     2434.15    143.48 o
   7  -3   5        3.97       47.66     47.66 o
   8  -3   5      302.34      246.50     26.81 o
   9  -3   5       44.30       31.69     65.83 o
  10  -3   5      156.04       72.03     93.09 o
  11  -3   5       16.11       44.62     28.44 o
  12  -3   5       70.75       41.15     85.71 o
 -12  -2   5       23.49       14.16     79.05 o
 -11  -2   5      131.92      169.42     30.18 o
 -10  -2   5       91.59       46.08     27.99 o
  -9  -2   5       64.59       10.44     88.89 o
  -8  -2   5      267.86      266.48     33.19 o
  -7  -2   5      192.56      154.08     22.41 o
  -6  -2   5     1063.22     1051.38    103.52 o
  -5  -2   5        5.14      -44.13     44.13 o
  -4  -2   5      664.67      673.07     49.74 o
  -3  -2   5      186.84      179.74     14.89 o
  -2  -2   5    10074.10     9950.89    192.28 o
  -1  -2   5     1612.78     1598.68     75.12 o
   0  -2   5     2131.73     2216.19     83.31 o
   1  -2   5      113.11      134.81     12.55 o
   2  -2   5     2030.54     1988.51     86.54 o
   3  -2   5     3830.28     3885.12    130.36 o
   4  -2   5       21.09       28.09     30.36 o
   5  -2   5      509.73      500.30     47.60 o
   6  -2   5      349.16      457.07     48.40 o
   7  -2   5      302.31      325.58     35.25 o
   8  -2   5       73.62       62.52     22.43 o
   9  -2   5      295.62      250.39     32.22 o
  10  -2   5        2.42      -59.96     83.98 o
  11  -2   5      122.50      -26.33     95.01 o
  12  -2   5       15.80      -54.58     77.27 o
 -11  -1   5       25.11      -51.38     96.04 o
 -10  -1   5      219.58      211.15     29.38 o
  -9  -1   5      128.61      123.07     24.06 o
  -8  -1   5      270.12      256.14     28.44 o
  -7  -1   5      172.19      133.25     23.17 o
  -6  -1   5      227.19      234.23     33.11 o
  -5  -1   5      905.24      810.51     75.17 o
  -4  -1   5     1295.27     1526.65     90.36 o
  -3  -1   5     5183.09     5042.27    144.31 o
  -2  -1   5       14.26       -6.51     27.25 o
  -1  -1   5     9537.77     9074.03    164.34 o
   0  -1   5      494.77      447.60     41.04 o
   1  -1   5     3256.66     3375.04    102.47 o
   2  -1   5     3556.28     3516.39    115.50 o
   3  -1   5     6129.23     6999.26    170.88 o
   4  -1   5     1946.36     1943.97    104.84 o
   5  -1   5      653.28      713.59     55.46 o
   6  -1   5     1249.60     1299.88    103.61 o
   7  -1   5        4.13        0.00     54.17 o
   8  -1   5      711.11      653.58     66.99 o
   9  -1   5      103.48       52.87     77.04 o
  10  -1   5      212.52      196.40     32.40 o
  12  -1   5       45.93      -54.32     96.01 o
 -12   0   5        0.46        7.59     28.03 o
 -11   0   5      103.57      122.41     28.98 o
 -10   0   5       33.90       55.59     71.17 o
  -9   0   5      335.80      372.84     47.75 o
  -8   0   5      184.14      161.00     24.68 o
  -7   0   5      852.26      909.64     68.61 o
  -6   0   5     1584.82     1436.06    108.22 o
  -5   0   5       63.77       10.60     41.74 o
  -4   0   5      771.24      702.84     46.68 o
  -3   0   5      443.46      566.56     53.96 o
  -2   0   5     1102.45      897.64     62.08 o
  -1   0   5      367.89      435.76     42.30 o
   0   0   5     6155.28     6141.63    132.24 o
   1   0   5     4686.84     4873.01    122.42 o
   2   0   5    13879.96    14777.61    229.57 o
   3   0   5     2118.92     1901.06     95.60 o
   4   0   5      572.97      504.42     43.40 o
   5   0   5     1704.23     2026.10    114.94 o
   6   0   5       66.85        0.00     57.52 o
   7   0   5      942.15      954.37     78.58 o
   8   0   5        2.12       -9.30     59.30 o
   9   0   5      284.94      294.71     30.66 o
  10   0   5        6.28      -82.65     82.65 o
  11   0   5      143.03       26.30     81.07 o
 -12   1   5       59.49       63.46     87.01 o
 -11   1   5        8.13       23.82     60.81 o
 -10   1   5      102.42      103.43     24.11 o
  -9   1   5      256.32      345.00     35.32 o
  -8   1   5      223.92      225.19     26.73 o
  -7   1   5     1645.88     1774.17    121.86 o
  -6   1   5      247.92      281.77     29.19 o
  -5   1   5     2946.21     2951.34    133.92 o
  -4   1   5      291.69      272.44     32.41 o
  -3   1   5     3643.26     3682.78    124.14 o
  -2   1   5        0.05       11.68      7.98 o
  -1   1   5     2963.87     2998.25     97.08 o
   0   1   5      260.72      265.13     27.36 o
   1   1   5    11635.86    11634.76    196.83 o
   2   1   5     1826.26     2139.59     91.13 o
   3   1   5      706.61      631.07     45.43 o
   4   1   5      838.49      877.28     75.40 o
   5   1   5      504.29      490.38     52.00 o
   6   1   5      359.89      361.14     38.74 o
   7   1   5       24.01        8.22     49.73 o
   8   1   5      711.72      657.59     54.82 o
   9   1   5       35.84      -69.39     69.39 o
  10   1   5      301.87      280.05     33.85 o
  11   1   5        2.52      -79.39     85.72 o
 -12   2   5        2.77      -93.49     93.49 o
 -11   2   5      147.69      144.63     27.84 o
 -10   2   5       61.86       75.54     22.97 o
  -9   2   5      284.24      306.79     32.47 o
  -8   2   5      229.43      232.76     25.48 o
  -7   2   5       26.78       -7.24     52.85 o
  -6   2   5     1294.91     1277.86    101.54 o
  -5   2   5      530.79      546.64     46.17 o
  -4   2   5     5923.02     6164.74    178.90 o
  -3   2   5       53.34       51.31     11.41 o
  -2   2   5      544.64      513.02     49.74 o
  -1   2   5     1287.48     1233.74     71.56 o
   0   2   5     2374.40     2357.61     90.85 o
   1   2   5     1650.89     1860.68     85.91 o
   2   2   5     3083.95     2978.66    113.61 o
   3   2   5     1400.43     1492.03     91.22 o
   4   2   5      901.28      882.70     86.18 o
   5   2   5      719.43      764.00     56.52 o
   6   2   5        4.56       22.01     49.19 o
   7   2   5     1465.51     1389.65    119.87 o
   8   2   5       32.23       41.39     20.16 o
   9   2   5      166.63      203.59     28.48 o
  10   2   5        1.52       37.09     64.32 o
  11   2   5      104.86      -80.31     92.74 o
 -12   3   5       24.29       28.07     27.70 o
 -11   3   5       12.58      -55.22     77.37 o
 -10   3   5      166.42      160.94     24.61 o
  -9   3   5       45.79       47.26     50.87 o
  -8   3   5      398.66      384.37     28.60 o
  -7   3   5      412.83      489.40     51.36 o
  -6   3   5      374.77      410.49     49.77 o
  -5   3   5     1143.04     1170.40     87.54 o
  -4   3   5       94.67       34.39     40.30 o
  -3   3   5     4739.43     4895.64    151.26 o
  -2   3   5      431.86      543.67     51.28 o
  -1   3   5     2613.47     2510.14    100.53 o
   0   3   5      211.48      260.66     24.55 o
   1   3   5     4423.57     4571.25    141.20 o
   2   3   5       50.33       26.64     30.77 o
   3   3   5      891.77      894.88     81.97 o
   4   3   5      390.48      340.73     31.19 o
   5   3   5      389.52      393.19     32.96 o
   6   3   5      868.82     1059.32    105.17 o
   7   3   5      260.75      241.37     25.89 o
   8   3   5      322.15      321.77     28.76 o
   9   3   5        3.39       57.07     73.06 o
  10   3   5       87.17       88.64     83.07 o
  11   3   5        1.45       27.22     84.04 o
 -12   4   5        1.63        0.00     73.99 o
 -11   4   5       22.87       44.26     51.87 o
 -10   4   5        0.88      -32.13     61.52 o
  -9   4   5       64.93       50.08     59.26 o
  -8   4   5       98.21      115.19     21.09 o
  -7   4   5      525.00      499.85     49.99 o
  -6   4   5      579.89      605.45     56.77 o
  -5   4   5      408.78      407.06     30.17 o
  -4   4   5      799.68      728.23     51.35 o
  -3   4   5        0.41      -34.53     34.53 o
  -2   4   5     3138.21     2971.72    121.58 o
  -1   4   5      460.59      488.20     39.18 o
   0   4   5    18227.80    18493.68    287.37 o
   1   4   5      118.34      135.78     18.42 o
   2   4   5     2245.32     2323.79    116.48 o
   3   4   5      372.30      427.16     46.31 o
   4   4   5      921.12      987.02     90.76 o
   5   4   5      125.63      148.26     20.55 o
   6   4   5      104.81       95.50     22.12 o
   7   4   5      537.49      600.97     63.01 o
   8   4   5      147.54      145.65     30.37 o
   9   4   5      210.66      175.67     30.47 o
 -12   5   5       96.54       69.48     30.37 o
 -11   5   5        1.10       41.71     22.67 o
 -10   5   5      419.98      361.34     52.75 o
  -9   5   5      183.85      207.71     27.07 o
  -8   5   5       32.13        9.50     62.20 o
  -7   5   5      300.50      303.00     29.12 o
  -6   5   5      365.65      427.64     49.62 o
  -5   5   5      956.23      951.64     92.81 o
  -4   5   5      544.47      519.60     47.62 o
  -3   5   5      347.50      287.03     34.77 o
  -2   5   5      634.27      548.45     48.04 o
  -1   5   5     3645.66     3374.89    132.18 o
   0   5   5     1363.46     1421.48     89.59 o
   1   5   5     1185.20     1154.34     88.66 o
   2   5   5      404.17      410.34     46.39 o
   3   5   5     1642.88     1812.83    115.76 o
   4   5   5      274.00      241.04     23.14 o
   5   5   5       26.86      -68.07     68.07 o
   6   5   5     1053.05     1052.58     83.90 o
   7   5   5      476.06      487.78     47.13 o
   8   5   5      392.89      360.39     35.18 o
   9   5   5       11.49      -49.15     75.78 o
  10   5   5       97.37      -80.85     93.32 o
 -12   6   5        0.18      -38.61     80.31 o
 -11   6   5      151.58      141.97     31.71 o
 -10   6   5        0.05      -85.87     85.87 o
  -9   6   5      660.10      538.22     67.35 o
  -8   6   5      376.88      460.27     43.91 o
  -7   6   5      330.76      330.42     28.53 o
  -6   6   5      444.93      461.00     39.32 o
  -5   6   5      635.00      643.67     55.94 o
  -4   6   5     1239.55     1123.60     96.56 o
  -3   6   5      229.89      241.59     20.91 o
  -2   6   5     1515.82     1679.96    102.74 o
  -1   6   5       60.83       43.10     40.40 o
   0   6   5     1971.20     1831.09    110.23 o
   1   6   5       18.88       35.11     15.48 o
   2   6   5     1439.31     1584.04    112.34 o
   3   6   5      249.33      243.61     22.30 o
   4   6   5      698.76      713.08     66.14 o
   5   6   5     1010.16      909.15     79.42 o
   6   6   5      304.76      317.32     37.05 o
   7   6   5      132.90       73.27     73.27 o
   8   6   5       23.85      -34.86     66.85 o
   9   6   5       62.48       89.93     89.93 o
  10   6   5       13.97      -14.00     82.68 o
 -12   7   5       36.40       74.35     80.16 o
 -11   7   5        3.91        3.74     28.81 o
 -10   7   5       53.86       86.72     30.74 o
  -9   7   5      122.30      116.30     30.22 o
  -8   7   5      209.53      200.18     30.99 o
  -7   7   5      351.11      339.93     40.01 o
  -6   7   5      248.15      208.44     29.08 o
  -5   7   5      556.61      520.85     57.44 o
  -4   7   5        1.08       -6.94     47.19 o
  -3   7   5     1102.43     1064.51     95.86 o
  -2   7   5        0.58      -31.48     44.05 o
  -1   7   5     3072.74     2937.42    147.70 o
   0   7   5       38.01       19.34     58.15 o
   1   7   5     1502.71     1353.00    119.16 o
   2   7   5      651.73      684.44     63.93 o
   3   7   5     1118.44     1021.83     83.76 o
   4   7   5     1043.84     1051.48     82.25 o
   5   7   5       25.23        9.42     57.52 o
   6   7   5      283.71      273.44     31.09 o
   7   7   5       61.35       34.47     71.72 o
   8   7   5       60.58       63.30     74.96 o
   9   7   5        6.16      -13.90     82.06 o
 -11   8   5       63.77      -48.44    100.84 o
 -10   8   5        5.14       47.36     26.20 o
  -9   8   5       79.01      126.56     28.71 o
  -8   8   5       73.33      -11.43     67.86 o
  -6   8   5      150.10      155.43     22.83 o
  -5   8   5      317.05      341.26     35.20 o
  -4   8   5      289.49      322.30     28.83 o
  -3   8   5      164.30      169.25     24.71 o
  -2   8   5      668.08      701.42     63.52 o
  -1   8   5      341.87      329.33     37.00 o
   0   8   5      350.57      361.14     31.35 o
   1   8   5      288.30      260.42     26.32 o
   2   8   5     1771.89     1778.08    139.88 o
   3   8   5      125.59      128.75     23.29 o
   4   8   5        1.08       37.79     44.31 o
   5   8   5      414.68      380.02     42.09 o
   6   8   5      268.95      283.49     33.21 o
   7   8   5      109.25       85.80     85.80 o
   8   8   5       56.63       53.63     70.87 o
   9   8   5       90.28       52.05     36.09 o
 -11   9   5        0.20      -83.73     83.73 o
 -10   9   5       76.84      -15.19     72.96 o
  -9   9   5       22.89       29.43     25.00 o
  -8   9   5      147.54      -12.17     93.77 o
  -7   9   5       97.62       64.50     58.92 o
  -6   9   5      298.64      292.94     28.10 o
  -5   9   5      191.09      194.36     22.83 o
  -4   9   5      235.33      276.92     30.31 o
  -3   9   5      662.65      622.12     69.72 o
  -2   9   5      106.86      -31.49     70.35 o
  -1   9   5     1173.80     1165.54     80.64 o
   0   9   5      106.27       95.85     22.39 o
   1   9   5      312.28      342.03     27.33 o
   2   9   5        0.23      -68.72     68.72 o
   3   9   5      139.69      168.46     23.65 o
   4   9   5      106.91      129.24     25.64 o
   5   9   5      281.15      282.93     30.55 o
   6   9   5        2.21      -48.23     80.01 o
   7   9   5       62.04       45.81     29.89 o
   8   9   5       54.53       40.51     30.36 o
 -11  10   5       21.37        0.00     95.46 o
 -10  10   5        1.75      -87.32     87.32 o
  -9  10   5       66.80       14.59     95.70 o
  -8  10   5       20.35       13.02     72.41 o
  -7  10   5      170.45      194.67     27.22 o
  -6  10   5       43.90        0.00     67.43 o
  -5  10   5      219.53      221.05     26.88 o
  -4  10   5      402.11      450.01     40.94 o
  -3  10   5      145.46      114.50     23.77 o
  -2  10   5      987.43     1073.91    105.85 o
  -1  10   5      224.23      169.96     28.06 o
   0  10   5     1055.91     1190.18     83.73 o
   1  10   5       86.39       56.84     22.47 o
   2  10   5      605.89      558.84     59.31 o
   3  10   5       74.27       64.90     24.52 o
   4  10   5      306.73      345.81     33.15 o
   5  10   5       11.50       46.90     25.69 o
   6  10   5      150.66      168.79     29.62 o
   7  10   5       17.19       43.95     31.60 o
 -10  11   5       78.63       55.03     41.75 o
  -9  11   5        8.13      -30.86    111.36 o
  -8  11   5       46.95       97.30     84.61 o
  -7  11   5       21.53      -83.11     83.11 o
  -6  11   5       39.51       11.22     62.67 o
  -5  11   5       34.54       31.31     60.09 o
  -4  11   5       91.71      119.43     21.31 o
  -3  11   5      518.17      555.28     46.43 o
  -2  11   5       67.76       60.35     21.36 o
  -1  11   5      607.20      689.99     72.45 o
   0  11   5       54.16       56.63     22.09 o
   1  11   5      525.67      573.91     54.33 o
   2  11   5       25.43      -73.00     73.00 o
   3  11   5       69.45      -74.31     74.31 o
   4  11   5      153.42       86.09     80.72 o
   5  11   5      181.75      139.05     33.33 o
   6  11   5       37.98      -41.89     99.61 o
  -9  12   5       79.38      121.77     36.61 o
  -8  12   5       15.96      -29.67    100.79 o
  -7  12   5      162.09      206.20     29.88 o
  -6  12   5       36.16       60.77     65.38 o
  -5  12   5      108.31       78.04     24.82 o
  -4  12   5       64.08       86.97     24.61 o
  -3  12   5      153.32      166.23     25.78 o
  -2  12   5      120.85      126.23     25.20 o
  -1  12   5        3.14        9.42     20.65 o
   0  12   5      126.27       44.47     84.55 o
   1  12   5        6.04        0.00     63.22 o
   2  12   5       69.90        0.00     83.61 o
   3  12   5       33.68       57.05     26.08 o
   4  12   5      250.08      359.16     37.82 o
   5  12   5        5.32        0.00     91.52 o
  -9  13   5        5.75      -69.62     88.75 o
  -8  13   5       62.99       31.73     80.99 o
  -7  13   5       37.34      -14.27     97.83 o
  -6  13   5       21.39       39.29     87.86 o
  -5  13   5       68.11       61.51     27.88 o
  -3  13   5      112.30      168.65     24.53 o
  -2  13   5       66.34       69.92     75.54 o
  -1  13   5      131.51       71.15     87.13 o
   0  13   5        2.75       22.87     20.33 o
   1  13   5      133.02      170.78     29.23 o
   3  13   5      186.31      167.42     32.55 o
   4  13   5       18.82        0.00     93.88 o
  -8  14   5        0.52       16.91     84.71 o
  -7  14   5       44.89       76.50     90.49 o
  -6  14   5       27.51      -84.58     84.58 o
  -5  14   5       13.83       53.13     70.32 o
  -4  14   5       48.58      -25.64     87.06 o
  -3  14   5       31.85      -90.37     90.37 o
  -2  14   5       70.40       42.85     27.05 o
  -1  14   5        0.67      -83.87     83.87 o
   0  14   5      107.68      136.53     32.03 o
   1  14   5       18.88       82.79     82.79 o
   2  14   5       68.34      110.71     31.39 o
   3  14   5        5.65       29.91     92.25 o
  -6  15   5       58.98       66.94     29.95 o
  -5  15   5        7.08      -14.25     84.61 o
  -4  15   5      152.50      217.78     33.69 o
  -3  15   5       46.87        6.90     29.03 o
  -2  15   5       33.66       20.64     28.31 o
  -1  15   5       80.83      112.55     31.26 o
   0  15   5       13.65       72.31     92.70 o
   1  15   5       27.05       44.94     77.78 o
  -1 -16   6       13.07      -27.33     79.80 o
   0 -16   6       35.19       40.17     29.82 o
   1 -16   6        0.23      -71.02     71.02 o
   2 -16   6       72.17       52.34     82.66 o
   3 -16   6        4.04       13.04     57.00 o
   4 -16   6       24.90      -79.35     91.53 o
   5 -16   6        4.21       52.05     23.92 o
   6 -16   6       19.36       69.74     66.92 o
  -3 -15   6       68.10       13.49     99.94 o
  -2 -15   6        5.20        0.00     78.12 o
  -1 -15   6       65.25       82.35     27.89 o
   0 -15   6       16.70       12.43     68.94 o
   1 -15   6       80.02      -36.52     81.78 o
   2 -15   6        0.16      -82.92     82.92 o
   3 -15   6      108.47       24.21     85.59 o
   4 -15   6        1.71      -36.78     76.50 o
   5 -15   6       95.46      122.25     28.72 o
   6 -15   6       12.37       64.92     69.96 o
   7 -15   6       50.36      -27.14     85.74 o
  -5 -14   6       28.90      -27.51     80.08 o
  -3 -14   6        2.58      -80.03     80.03 o
  -2 -14   6      146.95      147.51     28.89 o
  -1 -14   6        4.05       48.19     21.92 o
   0 -14   6      127.69      175.31     25.06 o
   1 -14   6        0.03        0.00     72.65 o
   2 -14   6      165.55       33.41     92.46 o
   3 -14   6        6.57       11.15     67.88 o
   4 -14   6       69.26       80.63     23.16 o
   5 -14   6       17.21      -11.60     55.76 o
   6 -14   6       91.40      -12.03     71.41 o
   7 -14   6       15.14       25.23     64.44 o
   8 -14   6       29.94      -53.06     75.07 o
  -6 -13   6       20.27       50.81     25.45 o
  -5 -13   6        2.09      -78.05     78.05 o
  -4 -13   6       56.24      -12.12     77.66 o
  -3 -13   6       50.99       69.29     63.25 o
  -2 -13   6        8.21       12.43     21.35 o
  -1 -13   6       37.80       37.56     22.18 o
   0 -13   6        0.99       52.28     56.27 o
   1 -13   6      415.79      376.55     33.47 o
   2 -13   6        2.77       20.45     57.78 o
   3 -13   6      100.38       83.43     24.68 o
   4 -13   6       57.49       78.29     22.10 o
   5 -13   6       80.72       83.35     23.86 o
   6 -13   6       42.43       15.43     22.95 o
   7 -13   6       54.98       47.10     62.39 o
   8 -13   6       35.96       24.83     63.38 o
   9 -13   6        4.01       67.10     23.31 o
  -7 -12   6       91.69        0.00     76.06 o
  -6 -12   6        4.86       38.48     66.64 o
  -5 -12   6      110.60      125.38     27.15 o
  -4 -12   6       51.61       44.93     70.97 o
  -3 -12   6       46.52       63.85     58.26 o
  -2 -12   6       90.80      129.70     23.26 o
  -1 -12   6       93.34        0.00     68.00 o
   0 -12   6       92.20      114.60     23.18 o
   1 -12   6      100.97      115.06     22.54 o
   2 -12   6      188.73      164.68     24.99 o
   3 -12   6        0.45      -18.82     37.62 o
   4 -12   6      354.37      325.10     34.97 o
   5 -12   6       40.72       53.47     21.33 o
   6 -12   6       99.52       88.60     22.84 o
   7 -12   6       11.54       33.07     57.18 o
   8 -12   6       33.25       56.94     23.55 o
   9 -12   6       45.04      -61.59     68.57 o
  10 -12   6        8.00       12.80     71.16 o
  -7 -11   6        1.27       65.39     70.45 o
  -6 -11   6      143.82      148.33     28.57 o
  -5 -11   6        7.86      -71.02     71.02 o
  -4 -11   6       84.75       51.81     71.00 o
  -3 -11   6      158.27      149.00     24.78 o
  -2 -11   6       44.65       61.61     21.49 o
  -1 -11   6      142.18      159.41     25.53 o
   0 -11   6      135.69       43.38     87.29 o
   1 -11   6      513.81      485.85     33.50 o
   2 -11   6      118.23       88.38     22.23 o
   3 -11   6      444.51      379.30     37.41 o
   4 -11   6       33.71       -8.81     60.71 o
   5 -11   6      361.10      428.45     42.19 o
   6 -11   6       33.85       67.91     59.11 o
   7 -11   6       96.31      141.99     23.48 o
   8 -11   6       35.18       11.07     72.27 o
   9 -11   6       47.71       63.08     24.43 o
  10 -11   6       33.29       22.78     25.48 o
  -7 -10   6      115.18      118.27     26.60 o
  -6 -10   6       18.14      -56.00     68.08 o
  -5 -10   6      232.66      209.65     27.73 o
  -4 -10   6      161.80      130.07     24.49 o
  -3 -10   6      208.97      272.07     32.62 o
  -2 -10   6       57.64       50.87     65.61 o
  -1 -10   6      396.64      324.60     27.39 o
   0 -10   6      818.88      779.13     66.09 o
   1 -10   6      171.82      147.18     22.31 o
   2 -10   6      231.01      236.28     23.81 o
   3 -10   6        6.81      -23.60     49.22 o
   4 -10   6      750.40      638.93     66.28 o
   5 -10   6       99.25      108.82     21.06 o
   6 -10   6      289.15      292.76     28.32 o
   7 -10   6       69.10       19.43     64.51 o
   8 -10   6      118.92      -20.98     83.90 o
   9 -10   6       46.14       45.02     59.58 o
  10 -10   6        8.93      -85.29     85.29 o
  11 -10   6       19.09      -73.16     73.16 o
  -9  -9   6        0.01      -71.73     94.10 o
  -8  -9   6      101.51       25.68     90.85 o
  -6  -9   6      107.24       56.13     26.36 o
  -5  -9   6       21.71      -60.24     60.24 o
  -4  -9   6      292.74      297.04     32.50 o
  -3  -9   6      755.69      703.45     55.49 o
  -2  -9   6      455.97      418.86     36.22 o
  -1  -9   6     1156.74     1137.44    107.55 o
   0  -9   6      406.52      399.04     34.61 o
   1  -9   6      475.28      456.74     35.68 o
   2  -9   6       15.68       31.57     18.44 o
   3  -9   6      664.68      586.55     62.31 o
   4  -9   6       42.15        0.00     53.28 o
   5  -9   6      579.80      580.65     51.78 o
   6  -9   6        4.37        0.00     47.86 o
   7  -9   6      166.02       18.97     66.96 o
   8  -9   6       51.44       52.87     22.12 o
   9  -9   6       44.29       11.20     62.58 o
  10  -9   6       74.83       72.55     72.55 o
  11  -9   6        4.94       50.61     59.36 o
  -9  -8   6       75.56      108.61     29.56 o
  -8  -8   6        3.27       49.93     65.98 o
  -7  -8   6      176.45      178.18     27.31 o
  -6  -8   6        9.03       15.02     19.60 o
  -5  -8   6      356.86      343.48     27.70 o
  -4  -8   6      187.42      223.89     37.43 o
  -3  -8   6      486.01      492.82     49.72 o
  -2  -8   6     1681.26     1510.42    122.94 o
  -1  -8   6       11.35      -57.59     57.59 o
   0  -8   6     1181.08     1270.41    100.57 o
   1  -8   6      174.27      204.99     21.62 o
   2  -8   6     1988.98     2097.75    124.29 o
   3  -8   6       34.97       33.57     49.00 o
   4  -8   6     1411.95     1288.59    116.75 o
   5  -8   6      128.17      200.92     24.86 o
   6  -8   6      235.32      275.13     30.67 o
   7  -8   6       52.30      -18.14     52.74 o
   8  -8   6      145.55      222.02     27.01 o
   9  -8   6       54.54       41.45     23.64 o
  10  -8   6       49.97       84.52     73.38 o
  11  -8   6       45.55       42.05     31.32 o
 -10  -7   6       74.81       89.93    103.80 o
  -9  -7   6       24.97       23.39     26.59 o
  -8  -7   6      143.36       59.00     95.27 o
  -7  -7   6        0.53       23.55     19.23 o
  -6  -7   6      245.08      237.13     28.17 o
  -5  -7   6       90.96       16.81     59.43 o
  -4  -7   6      144.10      184.38     30.55 o
  -3  -7   6        4.50       40.10     17.29 o
  -2  -7   6     1305.47     1324.57    106.42 o
  -1  -7   6      707.00      726.97     53.61 o
   0  -7   6      543.77      599.95     49.79 o
   1  -7   6      350.59      361.32     29.73 o
   2  -7   6      279.64      269.00     26.58 o
   3  -7   6     1945.25     1991.56    124.78 o
   4  -7   6        2.43      -45.79     52.74 o
   5  -7   6      541.65      515.78     38.23 o
   6  -7   6       21.50        7.79     47.66 o
   7  -7   6      414.81      406.70     34.14 o
   8  -7   6       26.24       26.93     21.99 o
   9  -7   6      164.21       22.00     90.53 o
  10  -7   6       67.13       48.63     70.91 o
  11  -7   6       28.43       26.18     80.72 o
 -10  -6   6       26.18       28.66     73.22 o
  -9  -6   6      162.39      198.04     31.16 o
  -8  -6   6       82.83      -33.64     79.95 o
  -7  -6   6      550.81      710.67     69.42 o
  -6  -6   6       15.62      -35.02     61.80 o
  -5  -6   6      391.55      356.72     38.10 o
  -4  -6   6      814.77      749.29     61.03 o
  -3  -6   6      607.80      621.69     55.30 o
  -2  -6   6      657.59      636.99     50.58 o
  -1  -6   6     1437.68     1374.49     97.04 o
   0  -6   6       91.73       67.67     15.92 o
   1  -6   6       79.02       59.40     15.32 o
   2  -6   6     2964.18     2847.65    131.38 o
   3  -6   6       26.18      -44.41     44.41 o
   4  -6   6     2247.38     2368.25    127.95 o
   5  -6   6       90.32       76.24     17.68 o
   6  -6   6      902.84      829.92     66.19 o
   7  -6   6        1.91      -63.56     63.56 o
   8  -6   6      318.44      273.10     41.38 o
   9  -6   6      121.42      144.13     26.84 o
  10  -6   6      103.91      119.97     28.22 o
  11  -6   6       31.67       56.84     28.89 o
  12  -6   6       32.85       41.25     85.85 o
 -11  -5   6       12.32      -76.36     92.93 o
 -10  -5   6       56.68       96.27     29.63 o
  -9  -5   6       64.62      -36.49     75.88 o
  -8  -5   6      408.53      392.41     31.46 o
  -7  -5   6        4.87      -56.70     56.70 o
  -6  -5   6      939.12     1132.15    110.08 o
  -5  -5   6       92.34       50.79     62.02 o
  -4  -5   6     1361.49     1212.13    103.90 o
  -3  -5   6      499.16      476.26     46.65 o
  -2  -5   6     1836.91     1909.48    111.54 o
  -1  -5   6      239.47      214.17     23.41 o
   0  -5   6     1438.27     1396.56     90.10 o
   1  -5   6      801.86      727.58     48.71 o
   2  -5   6     1247.63     1220.16     88.86 o
   3  -5   6     1594.62     1452.86     98.51 o
   4  -5   6       65.58       57.60     15.69 o
   5  -5   6     1210.06     1311.32    105.27 o
   6  -5   6      375.59      355.59     25.11 o
   7  -5   6      153.84      163.65     24.33 o
   8  -5   6       29.40       47.93     56.80 o
   9  -5   6      219.82       98.94     83.03 o
  10  -5   6       60.69       32.55     29.57 o
  11  -5   6       48.09       76.36     30.42 o
  12  -5   6       26.18       28.02     86.33 o
 -11  -4   6       67.76     -105.98    105.98 o
 -10  -4   6       80.76       74.33     27.93 o
  -9  -4   6      205.31      225.21     30.18 o
  -7  -4   6      861.48      888.84     68.93 o
  -6  -4   6      437.53      458.45     46.63 o
  -5  -4   6      751.19      768.82     63.05 o
  -4  -4   6      555.92      604.76     50.48 o
  -3  -4   6     2992.33     3145.33    139.26 o
  -2  -4   6     1159.48     1093.53     82.98 o
  -1  -4   6     1872.22     1994.59    100.38 o
   0  -4   6     1172.02     1123.67     75.74 o
   1  -4   6     3457.23     3963.56    133.44 o
   2  -4   6     5462.87     5372.17    163.66 o
   3  -4   6      848.59      883.00     78.52 o
   4  -4   6     2811.42     3026.43    137.19 o
   5  -4   6      239.78      260.56     26.05 o
   6  -4   6     2003.50     2084.15    131.38 o
   7  -4   6      843.25      881.17     75.91 o
   8  -4   6       96.04      141.82     24.79 o
   9  -4   6       59.20       42.64     28.21 o
  10  -4   6      123.89        0.00     68.29 o
  11  -4   6       86.70       47.83     33.95 o
  12  -4   6       17.13      -18.18     33.36 o
 -11  -3   6       48.83        0.00     85.00 o
 -10  -3   6      122.75       50.85     91.62 o
  -9  -3   6       64.15       66.90     66.90 o
  -8  -3   6      340.81      300.74     30.04 o
  -6  -3   6      170.90      181.08     23.38 o
  -5  -3   6      508.84      499.67     47.52 o
  -4  -3   6      934.20      920.15     77.59 o
  -3  -3   6      425.50      411.77     39.94 o
  -2  -3   6     4520.58     4730.39    148.75 o
  -1  -3   6        1.68      -35.37     35.37 o
   0  -3   6      445.95      426.44     35.31 o
   1  -3   6     5495.79     5454.43    148.61 o
   2  -3   6      400.44      359.53     33.53 o
   3  -3   6     2706.55     2655.75    119.23 o
   4  -3   6      281.40      284.39     26.96 o
   5  -3   6     1174.33     1098.74     99.52 o
   6  -3   6      138.24       82.50     21.50 o
   7  -3   6      455.98      380.38     31.27 o
   8  -3   6       21.26      -62.37     62.37 o
   9  -3   6      439.46      453.45     50.99 o
  10  -3   6       83.65      110.67     28.79 o
  11  -3   6       83.65      145.28     28.76 o
  12  -3   6       23.61        0.00     98.03 o
 -11  -2   6       53.98       95.53     83.01 o
 -10  -2   6       17.65       24.45     69.28 o
  -9  -2   6      137.02      130.06     23.78 o
  -8  -2   6       11.89       27.91     42.66 o
  -7  -2   6      464.62      552.49     54.86 o
  -6  -2   6       18.89       41.89     38.26 o
  -5  -2   6      494.02      588.51     52.05 o
  -4  -2   6        2.99      -10.46     39.68 o
  -3  -2   6     5651.01     5901.60    170.32 o
  -2  -2   6     1591.00     1516.26     84.46 o
  -1  -2   6     1063.86     1041.60     67.61 o
   0  -2   6     5389.96     5318.62    140.02 o
   1  -2   6     1650.98     1617.23     79.52 o
   2  -2   6     2938.97     2929.47    114.85 o
   3  -2   6      499.71      555.83     43.00 o
   4  -2   6     1355.48     1263.01     89.87 o
   5  -2   6       68.18       45.70     17.50 o
   6  -2   6      239.31      260.86     35.85 o
   7  -2   6        0.09      -57.28     59.59 o
   8  -2   6      254.31      281.27     30.98 o
   9  -2   6        3.18       44.00     64.15 o
  10  -2   6      162.28      240.24     32.52 o
  11  -2   6       42.97       76.85     27.55 o
  12  -2   6       16.61       56.43     27.77 o
 -12  -1   6       34.08       28.07    104.94 o
 -11  -1   6      151.39      154.45     33.38 o
 -10  -1   6      187.35       23.64     92.87 o
  -9  -1   6       13.25       18.12     21.32 o
  -8  -1   6      401.73      390.14     36.32 o
  -7  -1   6        8.25       38.90     53.31 o
  -6  -1   6     1041.86      961.78     63.11 o
  -5  -1   6       34.14       46.40     43.41 o
  -4  -1   6     1452.63     1451.03     98.29 o
  -3  -1   6     1073.34     1235.22     80.31 o
  -2  -1   6     5268.13     4975.34    145.86 o
  -1  -1   6     1036.78      987.98     63.30 o
   0  -1   6     4484.63     4729.71    131.16 o
   1  -1   6     6587.44     6996.58    160.71 o
   2  -1   6      317.19      376.67     33.89 o
   3  -1   6      382.20      290.59     29.70 o
   4  -1   6        3.82       18.67     13.06 o
   5  -1   6     2214.45     2205.55    128.00 o
   6  -1   6       24.26        0.00     45.81 o
   7  -1   6      643.01      594.82     53.97 o
   8  -1   6        8.64        0.00     57.68 o
   9  -1   6      394.02      419.05     37.77 o
  10  -1   6       24.61       12.56     76.13 o
  11  -1   6       69.15      102.37     31.01 o
 -12   0   6       60.09       93.02     80.83 o
 -11   0   6       58.51      -12.49     59.91 o
 -10   0   6       87.25       96.88     24.90 o
  -9   0   6      225.83      231.23     26.29 o
  -8   0   6      124.72      111.11     22.73 o
  -7   0   6      380.32      384.16     26.27 o
  -6   0   6        5.34       12.95     43.10 o
  -5   0   6     2234.23     2156.36    119.29 o
  -4   0   6       60.63       69.27     13.21 o
  -3   0   6     7400.46     7225.67    181.26 o
  -2   0   6        2.17       -3.72     28.41 o
  -1   0   6      741.21      657.11     56.84 o
   0   0   6     2652.94     2726.84     98.13 o
   1   0   6     2828.04     2942.22    106.03 o
   2   0   6     4630.19     4827.02    141.34 o
   3   0   6       95.97       76.31     13.08 o
   4   0   6     3298.34     3074.15    133.85 o
   5   0   6      251.29      312.12     31.32 o
   6   0   6     1590.62     1385.62    121.68 o
   7   0   6       26.96       -8.29     44.79 o
   8   0   6      930.44      832.78     84.02 o
   9   0   6       41.98       33.08     63.42 o
  10   0   6      348.25      465.59     65.95 o
  11   0   6       40.16       15.36     29.45 o
 -12   1   6       28.93       34.44     25.57 o
 -10   1   6       83.48       21.69     61.48 o
  -9   1   6       86.15       57.92     81.87 o
  -8   1   6      299.67      262.24     25.72 o
  -7   1   6      135.14      107.02     21.76 o
  -6   1   6     1800.90     1732.38    121.81 o
  -5   1   6       34.92       59.53     14.28 o
  -4   1   6     4108.89     4248.15    151.96 o
  -3   1   6      215.97      188.37     23.67 o
  -2   1   6      159.43      166.88     21.47 o
  -1   1   6      366.97      301.72     30.02 o
   0   1   6     7600.38     7579.87    166.64 o
   1   1   6     2870.53     2879.40    109.19 o
   2   1   6     1066.54     1096.36     76.47 o
   3   1   6     1459.23     1447.72     91.25 o
   4   1   6      295.81      303.01     28.41 o
   5   1   6     1963.79     1872.21    117.74 o
   6   1   6        5.92       22.14     46.13 o
   7   1   6      563.82      696.43     62.09 o
   9   1   6      297.21      298.26     35.61 o
 -12   2   6       22.43      -49.79     82.46 o
 -11   2   6       24.01       34.60     71.99 o
 -10   2   6       38.91      -21.25     76.57 o
  -9   2   6      258.39      274.54     43.77 o
  -8   2   6      169.29      175.39     23.46 o
  -7   2   6     1659.34     1440.99    124.16 o
  -6   2   6       56.94       66.79     55.81 o
  -5   2   6     2527.56     2669.91    131.12 o
  -4   2   6       46.57       10.20     33.69 o
  -3   2   6     2554.40     2452.21    110.61 o
  -2   2   6      626.24      629.67     41.44 o
  -1   2   6     1916.51     1800.80     90.42 o
   0   2   6       13.55       49.12     11.33 o
   1   2   6     6900.26     7263.34    175.64 o
   2   2   6       10.03       -4.45     28.58 o
   3   2   6        7.14       25.37     36.97 o
   4   2   6     1120.85     1177.29     94.33 o
   5   2   6       12.74       26.84     48.38 o
   6   2   6     1314.64     1334.34    123.65 o
   7   2   6       74.91      106.24     21.32 o
   8   2   6      214.82      235.46     36.39 o
   9   2   6       23.81      -82.76     82.76 o
  10   2   6       53.29      -38.36     73.45 o
  11   2   6       37.85       76.79     28.36 o
 -12   3   6        0.64      -68.09     68.09 o
 -11   3   6       61.70       45.09     65.71 o
 -10   3   6       70.97      -74.35     77.35 o
  -9   3   6      159.96      189.68     24.66 o
  -8   3   6      433.73      436.52     32.82 o
  -7   3   6        8.63      -47.25     47.25 o
  -6   3   6     1274.21     1466.55    112.80 o
  -5   3   6      190.91      202.15     18.78 o
  -4   3   6     1637.64     1740.35    106.14 o
  -3   3   6       29.71       14.18     31.75 o
  -2   3   6     2986.77     3095.13    123.41 o
  -1   3   6     4590.06     4566.88    143.97 o
   0   3   6     3797.14     3944.52    137.07 o
   1   3   6     5453.56     5461.76    161.40 o
   2   3   6       13.02       19.70     37.44 o
   3   3   6     2193.52     2334.53    121.29 o
   4   3   6      692.37      735.49     60.91 o
   5   3   6      887.97      990.49     73.21 o
   6   3   6       58.14       48.74     56.24 o
   7   3   6      690.64      630.96     51.73 o
   8   3   6        3.38       42.00     49.25 o
   9   3   6      225.38      194.87     44.57 o
  10   3   6        8.13      -26.17     88.66 o
 -12   4   6       84.38      141.26     28.07 o
 -11   4   6       35.32       45.82     45.82 o
 -10   4   6       79.89      109.36     23.77 o
  -9   4   6       75.77       96.45     23.90 o
  -8   4   6        0.36       46.41     54.92 o
  -7   4   6       34.86       24.60     58.62 o
  -6   4   6      360.49      386.77     33.70 o
  -4   4   6      473.81      574.92     47.15 o
  -3   4   6      325.95      289.83     17.77 o
  -2   4   6        2.57       38.07     33.62 o
  -1   4   6     3652.57     3550.84    136.52 o
   0   4   6     1332.46     1319.41     88.35 o
   1   4   6      532.43      618.85     46.24 o
   2   4   6      930.65      914.40     82.22 o
   4   4   6     1576.92     1706.64    124.15 o
   5   4   6      237.23      290.71     24.97 o
   6   4   6      716.84      597.88     63.31 o
   7   4   6       47.76       63.12     20.47 o
   8   4   6      245.27      273.25     30.71 o
   9   4   6        0.85      -78.21     78.21 o
  10   4   6       82.05      107.48    100.52 o
 -12   5   6       13.40       75.92     62.03 o
 -11   5   6      141.05      167.36     32.23 o
 -10   5   6      235.90      221.01     32.67 o
  -9   5   6      126.91      131.03     26.77 o
  -8   5   6      609.81      589.66     43.61 o
  -7   5   6        0.98      -34.25     43.59 o
  -6   5   6      539.46      495.65     47.16 o
  -5   5   6       80.15      -33.30     54.45 o
  -4   5   6     1710.41     1661.54    110.09 o
  -3   5   6       45.21       11.10     34.16 o
  -2   5   6     3546.83     3456.69    142.69 o
  -1   5   6       39.89       36.99     13.67 o
   0   5   6     5560.82     5515.85    181.01 o
   1   5   6       22.10       22.35     14.72 o
   2   5   6      478.07      451.46     41.15 o
   3   5   6     1386.80     1348.04    103.93 o
   4   5   6      138.49      150.83     21.75 o
   5   5   6      700.33      647.74     65.38 o
   6   5   6       78.80       76.77     21.74 o
   7   5   6      223.42      224.18     27.69 o
   8   5   6       35.58       35.75     26.03 o
   9   5   6      148.94      157.08     30.28 o
  10   5   6        8.13       55.45     87.68 o
 -12   6   6       24.72       26.13     73.82 o
 -11   6   6       40.63       80.70     80.70 o
 -10   6   6       76.28       76.70     93.96 o
  -9   6   6      151.75      180.15     30.58 o
  -8   6   6      144.95      149.44     24.75 o
  -7   6   6      414.82      433.44     46.95 o
  -6   6   6       50.28       41.60     17.36 o
  -5   6   6      740.44      840.20     60.46 o
  -4   6   6       24.69      -46.73     46.73 o
  -3   6   6      423.71      392.61     30.87 o
  -2   6   6       25.57      -29.17     40.89 o
  -1   6   6     2455.48     2451.19    129.08 o
   0   6   6      678.24      598.23     56.74 o
   1   6   6      197.90      203.54     20.26 o
   2   6   6     2389.49     2331.92    137.57 o
   3   6   6      109.85      106.92     20.67 o
   4   6   6      612.53      609.48     67.56 o
   5   6   6       68.43       56.41     22.24 o
   6   6   6      389.51      355.82     34.69 o
   7   6   6       42.02      -65.13     70.35 o
   8   6   6      261.47      273.70     42.45 o
   9   6   6        0.10      -66.22     80.53 o
 -11   7   6       69.00       14.79     90.01 o
 -10   7   6       57.00       82.47     95.25 o
  -9   7   6       21.11       71.84     26.41 o
  -8   7   6      113.25       64.69     79.23 o
  -7   7   6       92.30       47.44     64.93 o
  -6   7   6      712.93      686.37     70.11 o
  -5   7   6      205.19      134.23     22.21 o
  -4   7   6      678.62      689.64     58.22 o
  -3   7   6        0.32       26.68     45.24 o
  -2   7   6     1802.90     1707.48    122.02 o
  -1   7   6      195.93      203.60     24.38 o
   0   7   6      976.74     1006.99     95.45 o
   1   7   6      731.71      699.52     62.52 o
   2   7   6      794.52      771.99     72.20 o
   3   7   6     1612.11     1343.66    127.42 o
   4   7   6        0.50       -8.78     56.00 o
   5   7   6      300.78      288.83     38.69 o
   6   7   6       98.41      118.08     24.85 o
   7   7   6      380.71      372.10     33.00 o
   8   7   6       17.15       12.72     83.12 o
   9   7   6       65.99       55.40     80.78 o
 -11   8   6       12.33       47.84     33.25 o
 -10   8   6       36.78       72.13     77.76 o
  -9   8   6       70.81       60.45     29.16 o
  -8   8   6       73.74      113.09     24.81 o
  -7   8   6      160.78      177.72     24.43 o
  -6   8   6      173.88      154.54     24.88 o
  -5   8   6      480.20      468.70     39.98 o
  -4   8   6        2.93        3.83     16.36 o
  -3   8   6     1118.64     1050.11    103.08 o
  -2   8   6       25.03      -21.58     62.39 o
  -1   8   6     1062.68      952.76     71.42 o
   0   8   6       53.52       50.30     20.55 o
   1   8   6      383.34      346.65     27.00 o
   2   8   6        5.70       33.03     59.57 o
   3   8   6      680.87      645.93     69.68 o
   4   8   6      132.51      146.74     23.69 o
   5   8   6      255.11      267.59     30.49 o
   6   8   6      103.74       76.00     28.67 o
   7   8   6       12.31      -36.88     70.55 o
   8   8   6       56.13      -26.75     90.82 o
 -11   9   6       28.01       58.97     37.09 o
 -10   9   6       25.45      -59.93     84.69 o
  -9   9   6       39.89       41.03     28.71 o
  -8   9   6       77.25       57.63     24.98 o
  -7   9   6       74.57      -32.18     66.95 o
  -6   9   6      471.99      455.53     32.33 o
  -5   9   6       31.96      -44.33     62.02 o
  -4   9   6      745.27      694.69     57.63 o
  -2   9   6     1225.38     1230.28    117.99 o
  -1   9   6       37.20      -24.01     63.54 o
   0   9   6      268.74      288.18     37.52 o
   1   9   6      716.47      704.78     66.82 o
   2   9   6      214.38      215.51     34.23 o
   3   9   6      221.08      214.98     26.73 o
   4   9   6      117.71      155.18     25.19 o
   5   9   6       74.73      -11.13     76.33 o
   6   9   6      122.59      121.74     28.18 o
   7   9   6      123.70       26.07     80.24 o
   8   9   6        3.72       42.23     87.89 o
 -10  10   6       46.33      -94.14    108.62 o
  -9  10   6        9.90       72.01     85.17 o
  -8  10   6       14.34       12.97     72.21 o
  -7  10   6       23.70      -22.94     67.02 o
  -6  10   6      114.28       83.09     23.29 o
  -5  10   6      174.08      181.36     23.79 o
  -4  10   6       17.98       20.53     19.17 o
  -3  10   6      734.45      715.57     67.60 o
  -2  10   6       31.51       35.04     19.80 o
  -1  10   6      326.79      266.05     39.89 o
   0  10   6      161.90      150.53     25.12 o
   1  10   6      390.10      370.50     30.26 o
   2  10   6      228.35      242.32     27.75 o
   3  10   6       70.85       52.91     81.34 o
   4  10   6       90.91      116.91     25.82 o
   5  10   6      209.33       12.01     98.57 o
   6  10   6      129.23      116.11     31.09 o
   7  10   6       15.88       57.41     31.34 o
 -10  11   6       18.11       49.41    110.53 o
  -8  11   6       94.23       93.61     27.21 o
  -7  11   6       65.78      106.42     25.18 o
  -6  11   6       49.81       42.04     23.56 o
  -5  11   6       27.93      -31.30     47.78 o
  -4  11   6      238.80      198.66     26.81 o
  -3  11   6        6.71      -19.37     51.30 o
  -2  11   6      553.55      524.11     53.48 o
  -1  11   6       15.32       48.92     62.61 o
   0  11   6      342.16      399.11     52.46 o
   1  11   6       65.86       83.71     78.35 o
   2  11   6      296.80      293.43     30.72 o
   3  11   6      121.86       80.95     85.74 o
   4  11   6      189.83      243.22     30.10 o
   5  11   6       91.58      -25.95     88.13 o
   6  11   6       14.86      -67.77     67.77 o
  -9  12   6       28.42       32.29     32.17 o
  -8  12   6       25.73       59.39     78.43 o
  -7  12   6       63.81       52.98     89.87 o
  -6  12   6       27.89       48.34     63.95 o
  -5  12   6      121.25      -11.26     72.36 o
  -4  12   6       49.95       86.48     20.61 o
  -3  12   6      242.89      266.05     27.98 o
  -2  12   6       23.87       42.35     55.95 o
  -1  12   6       99.74      130.31     24.25 o
   0  12   6       32.30      -65.41     65.41 o
   1  12   6      178.61      218.18     27.71 o
   3  12   6       90.05       37.76     72.36 o
   4  12   6       48.94      -83.90     83.90 o
   5  12   6       19.17      -94.86     94.86 o
  -7  13   6       19.08      -14.27     97.45 o
  -6  13   6       47.73       97.70     26.46 o
  -4  13   6       71.81      -23.45     68.49 o
  -3  13   6       19.84       46.13     54.08 o
  -2  13   6       66.96       39.02     23.87 o
  -1  13   6       12.75       70.53     64.36 o
   0  13   6      117.26       84.67     73.59 o
   1  13   6        3.67        9.42     26.05 o
   2  13   6       89.28      125.87     27.71 o
   3  13   6       73.49       68.31     73.57 o
   4  13   6       40.46       63.38     30.13 o
  -7  14   6       14.25       60.86     71.41 o
  -6  14   6       48.35       66.00     31.51 o
  -5  14   6      154.48      151.46     30.58 o
  -4  14   6        9.50       76.29     62.26 o
  -3  14   6      145.44      181.63     29.05 o
  -2  14   6        1.15       42.47     23.87 o
  -1  14   6       86.90      120.03     26.46 o
   0  14   6        0.02       39.53     68.39 o
   1  14   6       74.47       44.33     28.15 o
  -5  15   6       19.55       14.17     70.77 o
  -4  15   6       61.31      -27.37     72.48 o
  -3  15   6       31.22       27.02     83.39 o
  -2  15   6       98.61       95.29     89.28 o
  -1  15   6        0.02       27.73     85.47 o
   0  15   6      104.74       28.49     80.70 o
  -1 -16   7       72.28       88.06     88.06 o
   0 -16   7        1.06       71.95     69.00 o
   1 -16   7       41.81      -99.33    108.99 o
   2 -16   7        9.02       98.47     85.58 o
   3 -16   7       67.08      112.67     93.35 o
   4 -16   7        9.14       85.31     77.85 o
  -3 -15   7        0.85       57.81     91.36 o
  -2 -15   7       67.26       70.00     82.74 o
  -1 -15   7        3.07       13.59     75.80 o
   0 -15   7       45.49       66.70    102.46 o
   1 -15   7        4.03      -39.43     75.46 o
   2 -15   7       90.85      156.52     27.93 o
   3 -15   7        3.89       39.15     59.90 o
   4 -15   7       44.90       66.05     78.14 o
   5 -15   7       54.59      -13.54     86.50 o
   6 -15   7       31.80      -13.99     75.25 o
   7 -15   7       29.82      -90.85     90.85 o
  -4 -14   7       20.41       28.02     31.12 o
  -3 -14   7        9.50       15.06     27.70 o
  -2 -14   7        6.07       38.91     67.38 o
  -1 -14   7       78.20      -12.62     86.35 o
   0 -14   7        9.49       61.58     89.66 o
   1 -14   7      150.88      191.94     34.27 o
   2 -14   7        8.14      -24.10     56.50 o
   3 -14   7       24.62      -12.08     65.05 o
   4 -14   7       35.24      -24.49     71.44 o
   5 -14   7       53.65       81.69     23.60 o
   6 -14   7       26.45      -65.06     96.58 o
   7 -14   7       24.00      -40.82     97.18 o
   8 -14   7       16.11       63.19     30.46 o
  -5 -13   7       13.22      -41.30     79.11 o
  -4 -13   7       24.35      -94.06     94.06 o
  -3 -13   7        0.05      -62.19     75.69 o
  -2 -13   7      138.70      121.21     31.60 o
  -1 -13   7       26.94       56.49     23.44 o
   0 -13   7      202.26      237.76     27.77 o
   1 -13   7        8.52       20.96     23.27 o
   2 -13   7      335.44      110.82     92.77 o
   3 -13   7       77.82       66.82     81.93 o
   4 -13   7       81.48      100.56     26.15 o
   5 -13   7       66.75       46.70     84.08 o
   6 -13   7       25.46       60.69     65.36 o
   7 -13   7       68.28      111.50     23.63 o
   9 -13   7       30.23       42.21     73.06 o
  -6 -12   7       47.54       49.22     30.17 o
  -5 -12   7       47.87       12.82     84.38 o
  -4 -12   7       22.42       33.28     24.49 o
  -3 -12   7      264.11      319.61     38.69 o
  -2 -12   7      140.53      206.54     29.02 o
  -1 -12   7      157.15      158.32     26.23 o
   0 -12   7       11.67      -51.89     68.05 o
   1 -12   7      331.61      350.88     49.48 o
   2 -12   7        2.81       40.69     53.83 o
   3 -12   7      202.08      241.17     26.51 o
   4 -12   7      180.54      211.66     31.98 o
   5 -12   7      144.67       65.05     75.05 o
   6 -12   7       45.26       35.40     24.79 o
   7 -12   7       25.50       14.94     24.43 o
   8 -12   7       60.06       63.43     68.31 o
   9 -12   7        2.40      -11.49     27.74 o
  -7 -11   7       36.18       68.34     25.96 o
  -6 -11   7        4.17      -25.86     75.34 o
  -5 -11   7      114.04       23.98     79.49 o
  -4 -11   7      124.95      106.47     25.59 o
  -3 -11   7       12.56      -10.56     62.71 o
  -2 -11   7      196.91      246.35     27.40 o
  -1 -11   7       29.23       -7.26     21.89 o
   0 -11   7      631.73      641.46     59.92 o
   1 -11   7       15.27      -28.03     62.62 o
   2 -11   7       70.88       90.87     20.20 o
   3 -11   7      132.69      108.47     23.11 o
   4 -11   7      235.01      206.91     25.39 o
   5 -11   7      152.99      156.05     24.38 o
   6 -11   7       50.97       68.97     23.30 o
   7 -11   7       83.43       78.88     24.46 o
   8 -11   7        7.67      -12.02     71.24 o
   9 -11   7       42.16       12.86     71.34 o
  10 -11   7        5.36       80.63     87.06 o
  -8 -10   7       51.63       87.88     80.24 o
  -7 -10   7       26.23       13.23     73.81 o
  -6 -10   7       77.50      -12.09     88.03 o
  -5 -10   7      103.82       97.54     26.60 o
  -3 -10   7      724.89      828.06     80.32 o
  -2 -10   7       14.94       55.54     67.93 o
  -1 -10   7      573.67      628.38     46.57 o
   0 -10   7       16.36       51.78     42.24 o
   1 -10   7      771.67      700.71     59.02 o
   2 -10   7        6.69      -61.41     61.41 o
   3 -10   7      719.72      606.11     73.68 o
   4 -10   7       14.99      -54.39     54.39 o
   5 -10   7      248.99      259.76     28.61 o
   6 -10   7      124.33       29.85     82.64 o
   7 -10   7       91.41      128.06     24.65 o
   8 -10   7      138.93      165.44     25.70 o
   9 -10   7       10.57      -12.44     90.14 o
  10 -10   7       30.06      -39.49     68.37 o
  -9  -9   7       71.09      108.44     35.58 o
  -8  -9   7       12.09       55.50     94.20 o
  -7  -9   7       81.23       74.97     74.97 o
  -6  -9   7       56.45      -11.28     66.96 o
  -5  -9   7      115.34       72.55     80.87 o
  -4  -9   7      813.19      789.80     75.51 o
  -3  -9   7       57.97        0.00     65.69 o
  -2  -9   7      131.74      127.75     23.27 o
  -1  -9   7       27.92      -24.24     60.96 o
   0  -9   7      654.41      582.60     55.87 o
   1  -9   7       17.86      -15.48     21.26 o
   2  -9   7      694.24      603.18     54.10 o
   3  -9   7      234.04      231.35     25.02 o
   4  -9   7      295.18      333.81     26.97 o
   5  -9   7        0.45      -43.69     57.35 o
   6  -9   7      107.28       60.96     23.83 o
   7  -9   7       56.63      104.19     22.61 o
   8  -9   7       67.36       88.71     25.54 o
   9  -9   7      128.53      223.74     26.58 o
  10  -9   7       10.27        9.79     27.30 o
  11  -9   7       47.04      -54.33     83.73 o
  -9  -8   7        0.56       71.91     85.12 o
  -8  -8   7       97.35      145.81     25.16 o
  -7  -8   7       14.43        0.00     62.80 o
  -6  -8   7      105.57      165.16     23.70 o
  -5  -8   7      100.91       87.97     23.09 o
  -4  -8   7      603.14      562.15     36.69 o
  -3  -8   7      161.59      142.59     24.46 o
  -2  -8   7      732.11      738.56     67.37 o
  -1  -8   7     2277.96     2076.97    142.60 o
   0  -8   7      145.61      153.09     23.60 o
   1  -8   7      470.96      576.89     54.90 o
   2  -8   7      175.89      166.27     22.10 o
   3  -8   7     1742.09     1498.60    124.46 o
   4  -8   7       95.78       72.76     20.27 o
   5  -8   7      382.67      386.64     33.69 o
   6  -8   7       51.47       81.15     20.02 o
   7  -8   7      202.57      204.85     24.65 o
   8  -8   7      174.02      165.72     31.08 o
   9  -8   7       17.61       11.94     66.35 o
  10  -8   7       64.94       91.06     85.25 o
  11  -8   7        8.67       27.51     70.25 o
 -10  -7   7        0.99      -46.17     96.23 o
  -9  -7   7      112.94      -68.59    101.75 o
  -8  -7   7        0.37       36.50     63.24 o
  -7  -7   7       74.32       86.46     71.72 o
  -6  -7   7       21.84      -57.97     67.02 o
  -5  -7   7        8.86       26.23     45.36 o
  -4  -7   7      314.49      291.11     26.59 o
  -3  -7   7       26.65       21.91     55.27 o
  -2  -7   7      485.59      523.88     32.61 o
  -1  -7   7      644.77      687.56     58.33 o
   0  -7   7      850.83      904.53     89.32 o
   1  -7   7      228.46      222.27     26.04 o
   2  -7   7     1865.42     1856.26    118.30 o
   3  -7   7      102.87      110.16     18.05 o
   4  -7   7     1206.26     1277.39    108.42 o
   5  -7   7      347.03      437.94     38.75 o
   6  -7   7      534.44      451.82     44.93 o
   7  -7   7      286.63      290.48     32.27 o
   8  -7   7      215.90      234.70     33.79 o
   9  -7   7      119.33      124.78     30.45 o
  10  -7   7       17.21       25.52     84.56 o
  11  -7   7       37.52      -98.58     98.58 o
 -10  -6   7      173.12      232.05     37.78 o
  -9  -6   7        3.85       26.24     74.06 o
  -8  -6   7      382.31      297.02     36.41 o
  -7  -6   7       98.65      -20.45     59.57 o
  -6  -6   7      470.79      417.41     46.05 o
  -5  -6   7      936.32      837.42     75.42 o
  -4  -6   7      755.65      679.42     66.00 o
  -3  -6   7     1151.23     1045.64     89.89 o
  -2  -6   7      277.05      241.64     22.32 o
  -1  -6   7     1732.45     1667.71    109.42 o
   0  -6   7      831.03      893.97     86.54 o
   1  -6   7     1885.26     1942.80    118.47 o
   2  -6   7       33.70       17.13     32.85 o
   3  -6   7     1826.78     1879.17    115.21 o
   4  -6   7      244.77      266.25     36.91 o
   5  -6   7      173.95      149.79     25.28 o
   6  -6   7      389.13      343.95     35.41 o
   7  -6   7      216.16      219.44     26.38 o
   8  -6   7      230.64      274.18     31.59 o
   9  -6   7      182.53      152.20     29.42 o
  10  -6   7      143.50      120.24     28.73 o
  11  -6   7       13.81      -95.25     95.25 o
 -10  -5   7        8.72        0.00     85.04 o
  -9  -5   7      209.44      242.57     28.93 o
  -8  -5   7      108.40       85.23     24.76 o
  -7  -5   7      290.15      294.87     38.54 o
  -6  -5   7      533.42      484.72     43.38 o
  -5  -5   7     1233.64     1253.29    110.85 o
  -4  -5   7      163.33      158.17     29.29 o
  -3  -5   7      422.74      469.62     39.88 o
  -2  -5   7     1575.51     1544.44    106.69 o
  -1  -5   7     1232.63     1196.47     93.86 o
   0  -5   7      984.14      938.90     77.49 o
   1  -5   7        2.09      -30.38     41.12 o
   2  -5   7     4402.10     4822.99    165.06 o
   3  -5   7       49.43       33.63     36.33 o
   4  -5   7      999.39      962.83     91.54 o
   5  -5   7      412.77      391.91     42.33 o
   6  -5   7       10.22      -51.80     51.80 o
   7  -5   7      114.11      116.50     22.65 o
   8  -5   7      103.09       50.24     81.07 o
   9  -5   7       67.87       45.88     82.79 o
  10  -5   7       52.46       12.94     84.60 o
  11  -5   7       65.69      119.35     29.59 o
 -11  -4   7        0.43       23.80     29.43 o
 -10  -4   7       45.44       95.25     82.70 o
  -9  -4   7       13.17      -81.31     81.31 o
  -8  -4   7      128.52       62.92     72.70 o
  -7  -4   7      150.50       45.97     62.93 o
  -6  -4   7      118.10      155.35     21.31 o
  -5  -4   7      180.13      179.10     22.25 o
  -4  -4   7      620.57      579.42     58.86 o
  -3  -4   7     1281.37     1327.31     94.23 o
  -2  -4   7     1107.96     1189.97     87.85 o
  -1  -4   7      210.42      175.28     20.74 o
   0  -4   7      130.32      136.57     15.25 o
   1  -4   7     3755.00     4013.99    144.16 o
   2  -4   7        6.48        4.89     36.08 o
   3  -4   7     2266.33     2178.67    117.65 o
   4  -4   7       59.75       29.26     45.07 o
   5  -4   7     1329.05     1522.36    105.48 o
   6  -4   7      488.09      367.66     49.05 o
   7  -4   7      686.58      898.34     74.02 o
   8  -4   7      431.26      399.95     50.35 o
   9  -4   7       36.83      -34.36     76.89 o
  10  -4   7      126.08        0.00    100.23 o
  11  -4   7        5.09       98.84     85.94 o
 -11  -3   7       81.42       29.12     96.48 o
 -10  -3   7       13.73      -87.77     87.77 o
  -9  -3   7      113.36       92.01     76.33 o
  -8  -3   7        7.23       10.08     65.83 o
  -7  -3   7      149.67      162.15     31.02 o
  -6  -3   7      232.98      239.58     23.44 o
  -5  -3   7      697.56      700.13     59.80 o
  -4  -3   7      447.61      501.80     46.11 o
  -3  -3   7     1009.60     1002.72     79.34 o
  -2  -3   7     2526.34     2550.34    116.76 o
  -1  -3   7      468.32      471.48     38.40 o
   0  -3   7     2185.26     2317.80    106.13 o
   1  -3   7     1117.93     1139.39     77.68 o
   2  -3   7     2912.03     2685.32    118.76 o
   3  -3   7      163.65      152.97     16.94 o
   4  -3   7     1051.30      973.12     84.17 o
   5  -3   7      258.51      256.47     21.66 o
   6  -3   7      202.57      221.45     26.66 o
   7  -3   7       13.43       34.51     45.67 o
   8  -3   7      665.83      558.57     58.73 o
   9  -3   7      144.00      263.74     37.37 o
  10  -3   7       36.24       38.85     97.84 o
  11  -3   7       86.82       90.24     30.15 o
 -11  -2   7       31.95       35.04     28.56 o
 -10  -2   7      261.48      339.59     49.94 o
  -9  -2   7       17.89      -22.12     75.07 o
  -8  -2   7      231.11      201.57     27.10 o
  -7  -2   7      119.27      119.12     25.08 o
  -6  -2   7     1579.53     1673.63    121.94 o
  -5  -2   7        1.00      -19.23     45.83 o
  -4  -2   7     1449.68     1438.25     99.12 o
  -3  -2   7      895.10      957.49     80.97 o
  -2  -2   7     8150.00     8816.25    202.54 o
  -1  -2   7     5263.01     4889.31    149.76 o
   0  -2   7      137.63      161.29     14.28 o
   1  -2   7     7576.92     8042.13    185.95 o
   2  -2   7       65.72       52.21     13.22 o
   3  -2   7     2075.23     1999.06    103.80 o
   4  -2   7      233.52      269.89     31.11 o
   5  -2   7     1124.53     1207.41    105.09 o
   6  -2   7      170.34      157.86     27.32 o
   7  -2   7      890.21      963.67     80.09 o
   8  -2   7       11.55       47.48     23.41 o
   9  -2   7      315.77      298.97     45.78 o
  10  -2   7      110.23       76.20     30.97 o
  11  -2   7       28.84       12.39     30.05 o
 -11  -1   7       91.93      102.50     30.03 o
 -10  -1   7       18.83       74.17     23.24 o
  -9  -1   7      347.96      333.71     43.77 o
  -8  -1   7        9.21      -66.62     66.62 o
  -7  -1   7      730.42      777.43     66.01 o
  -6  -1   7        6.23      -55.49     55.49 o
  -5  -1   7      727.91      808.41     58.65 o
  -4  -1   7      514.84      526.46     47.83 o
  -3  -1   7     1860.46     1797.30    103.65 o
  -2  -1   7      282.15      203.37     22.24 o
  -1  -1   7      377.38      275.77     26.53 o
   0  -1   7    10733.67    10830.10    211.92 o
   1  -1   7        1.19       33.48     10.33 o
   2  -1   7     2529.06     2390.04    109.90 o
   3  -1   7       16.56        0.00     32.15 o
   4  -1   7      866.16      744.69     56.76 o
   5  -1   7      478.92      564.23     56.93 o
   6  -1   7      904.43     1041.01     75.11 o
   7  -1   7       74.76      -26.25     58.61 o
   8  -1   7      622.65      636.04     54.36 o
   9  -1   7      261.40      217.03     30.24 o
  10  -1   7       54.88      -52.09     97.56 o
  11  -1   7       58.38       99.20     92.93 o
 -12   0   7       44.97       54.71     30.91 o
 -11   0   7        3.33      -64.49     84.63 o
 -10   0   7       39.34       45.28     23.74 o
  -9   0   7        0.11        0.00     56.72 o
  -8   0   7      560.44      494.53     54.66 o
  -7   0   7       94.96       82.84     20.37 o
  -6   0   7     1528.74     1434.48    118.93 o
  -5   0   7       45.92       43.01     43.01 o
  -4   0   7      916.06      810.02     78.27 o
  -3   0   7      303.06      320.35     28.34 o
  -2   0   7      143.56       38.82     38.82 o
  -1   0   7     4479.78     4796.94    143.52 o
   0   0   7       84.16       82.56     14.83 o
   1   0   7     4769.70     4871.78    148.71 o
   2   0   7       69.58       83.10     12.57 o
   3   0   7     1040.56      962.06     79.38 o
   4   0   7       94.61       86.34     18.33 o
   5   0   7     1463.11     1391.00    110.64 o
   6   0   7      163.84       69.49     66.79 o
   7   0   7      752.52      730.43     59.94 o
   8   0   7      199.55      200.03     26.24 o
   9   0   7      168.09      191.73     29.08 o
  10   0   7      186.37      200.20     31.72 o
  11   0   7       15.99       14.25     86.50 o
 -12   1   7       28.02       13.02     79.23 o
 -11   1   7       81.31      128.64     27.05 o
 -10   1   7        3.66      -70.77     70.77 o
  -9   1   7      165.46      143.29     23.64 o
  -8   1   7       96.31       35.44     55.99 o
  -7   1   7     1637.41     1314.15    127.06 o
  -6   1   7      574.48      562.58     58.71 o
  -5   1   7      962.66      943.04     91.65 o
  -4   1   7      392.43      287.24     41.97 o
  -3   1   7     6225.79     6161.77    177.83 o
  -2   1   7     1566.63     1496.99     86.07 o
  -1   1   7     1221.15     1134.20     78.39 o
   0   1   7      622.62      541.28     51.93 o
   1   1   7     2156.87     2048.83    101.94 o
   2   1   7     1312.79     1232.45     90.04 o
   3   1   7      108.28       99.62     16.55 o
   4   1   7     1877.17     1925.69    117.61 o
   5   1   7       79.08       39.25     18.55 o
   6   1   7     1171.03     1339.50    114.37 o
   7   1   7       60.44       84.36     20.71 o
   8   1   7      120.26       72.10     72.10 o
   9   1   7       53.05      -46.83     66.21 o
  10   1   7       59.94        0.00     95.96 o
  11   1   7       58.17       70.45     90.16 o
 -12   2   7       24.80       63.49     68.37 o
 -10   2   7      139.04      156.45     26.45 o
  -9   2   7       22.75      -54.48     54.48 o
  -8   2   7      496.14      514.01     60.15 o
  -7   2   7        7.38        6.97     18.89 o
  -6   2   7      185.20      215.27     24.83 o
  -5   2   7      330.33      321.24     31.32 o
  -4   2   7     1678.77     1829.40    111.82 o
  -3   2   7      908.38      817.50     74.32 o
  -2   2   7      397.16      382.44     35.21 o
  -1   2   7     3350.40     3366.53    126.91 o
   0   2   7      160.50      151.18     16.90 o
   1   2   7      311.02      319.53     27.99 o
   2   2   7     1166.52     1285.83     83.88 o
   3   2   7     1202.24     1027.24     86.10 o
   4   2   7       78.79       96.94     18.46 o
   5   2   7     2178.07     2243.29    141.74 o
   6   2   7       23.73        0.00     56.62 o
   7   2   7      440.45      426.17     42.90 o
   8   2   7       94.06        0.00     77.93 o
   9   2   7       87.94       23.89     73.81 o
  10   2   7       41.16       53.04     77.40 o
  11   2   7       21.20     -100.85    100.85 o
 -12   3   7       37.56       -3.59     29.72 o
 -11   3   7       40.72       45.15     24.46 o
 -10   3   7        2.97      -22.09     64.36 o
  -9   3   7      154.76      222.89     25.23 o
  -8   3   7      200.53      192.29     25.86 o
  -7   3   7     1252.79     1127.49    111.97 o
  -6   3   7      103.95      124.01     19.37 o
  -5   3   7     1268.03     1226.89    100.87 o
  -4   3   7       53.53       45.31     15.73 o
  -3   3   7      367.69      401.98     39.79 o
  -2   3   7     2240.63     2082.23    108.76 o
  -1   3   7     2630.22     2853.50    125.24 o
   0   3   7     2507.04     2560.14    121.46 o
   1   3   7      931.68      841.18     77.59 o
   2   3   7     1893.67     1728.02    106.47 o
   3   3   7        2.84      -47.79     47.79 o
   4   3   7     2089.29     1953.65    126.05 o
   5   3   7      115.35      139.51     21.39 o
   6   3   7      624.41      585.64     45.02 o
   7   3   7       13.65       58.24     47.53 o
   8   3   7      216.43      258.59     33.14 o
   9   3   7       31.60       49.21     83.42 o
  10   3   7       52.09      -13.57     98.80 o
 -12   4   7       35.17       54.76     26.51 o
 -11   4   7       33.93       23.83     73.40 o
 -10   4   7      166.85      170.69     28.26 o
  -9   4   7       34.41      -68.17     68.17 o
  -8   4   7      409.06      449.45     46.08 o
  -7   4   7       46.00       25.68     57.43 o
  -6   4   7      219.43      202.57     23.25 o
  -5   4   7       24.52       40.44     43.60 o
  -4   4   7     2073.02     2018.92    121.99 o
  -3   4   7      839.07      702.04     56.68 o
  -2   4   7     1814.84     1780.71    106.63 o
  -1   4   7     1286.61     1202.16     84.57 o
   0   4   7     3866.61     3823.18    150.08 o
   1   4   7     5740.20     5905.41    185.47 o
   2   4   7        6.71       47.64     42.10 o
   3   4   7     1278.80     1169.06    105.98 o
   4   4   7        9.53       23.61     19.08 o
   5   4   7     1036.46     1124.79    110.63 o
   6   4   7        0.10      -36.28     51.32 o
   7   4   7      304.36      282.53     29.76 o
   8   4   7        5.22       57.06     47.11 o
   9   4   7      222.20      228.87     37.37 o
  10   4   7       84.96       53.70     31.38 o
 -12   5   7       22.37      -12.98     88.71 o
 -11   5   7      127.98       77.29     29.00 o
 -10   5   7       28.74      -71.03     71.03 o
  -9   5   7      456.58      428.00     39.37 o
  -8   5   7       10.16      -50.25     66.00 o
  -7   5   7      437.30      427.95     48.82 o
  -6   5   7      118.92       87.94     20.56 o
  -5   5   7      871.19      757.75     67.05 o
  -4   5   7        9.56      -49.57     49.57 o
  -3   5   7     1514.80     1519.88    104.25 o
  -2   5   7      562.55      561.17     49.56 o
  -1   5   7     1181.33     1195.03     90.39 o
   0   5   7     3647.68     3513.87    157.65 o
   1   5   7        6.65        4.57     14.80 o
   2   5   7     1925.74     1752.75    121.64 o
   3   5   7        9.72       49.91     63.32 o
   4   5   7      927.11      830.19     73.91 o
   5   5   7      118.88       91.02     22.22 o
   6   5   7      584.78      674.25     69.09 o
   7   5   7       13.75        0.00     58.77 o
   8   5   7      269.19      293.87     30.72 o
   9   5   7       45.59      -39.53    109.55 o
 -11   6   7        2.30       41.10     78.70 o
  -9   6   7        7.81      -23.72     69.20 o
  -8   6   7      134.44      147.90     26.20 o
  -7   6   7       58.66       65.42     61.32 o
  -6   6   7      570.58      590.96     63.42 o
  -5   6   7        0.48       -7.54     48.12 o
  -4   6   7      536.31      588.19     52.46 o
  -3   6   7      668.78      720.84     63.81 o
  -2   6   7     1166.53     1149.84    100.69 o
  -1   6   7      216.03      264.31     30.78 o
   0   6   7      210.91      221.40     21.70 o
   1   6   7      467.61      458.99     54.02 o
   2   6   7      222.36      212.42     23.45 o
   3   6   7      261.43      266.57     34.04 o
   4   6   7        0.07        0.00     55.04 o
   5   6   7      322.20      265.51     35.33 o
   6   6   7        0.33        0.00     56.25 o
   7   6   7      173.03      119.06     28.80 o
   8   6   7       18.85      -75.08     86.71 o
   9   6   7       39.72      -68.72     96.20 o
 -11   7   7       29.09       74.83     80.60 o
 -10   7   7        7.82      -27.97     88.58 o
  -9   7   7       89.92      -12.58     67.82 o
  -8   7   7       70.94       55.73     71.46 o
  -7   7   7      327.86      360.31     30.77 o
  -5   7   7      541.31      502.20     59.78 o
  -4   7   7      336.55      306.29     24.70 o
  -3   7   7      991.05     1081.50     99.15 o
  -2   7   7      285.12      274.62     40.97 o
  -1   7   7     1339.32     1330.15    104.94 o
   0   7   7      470.38      510.59     55.17 o
   1   7   7      725.14      746.82     66.80 o
   2   7   7      683.21      642.27     65.85 o
   3   7   7      173.39      143.68     24.26 o
   4   7   7      852.17      949.15     76.80 o
   5   7   7        0.08      -40.16     66.54 o
   6   7   7      327.08      308.89     37.77 o
   7   7   7        6.88       24.01     24.01 o
   8   7   7      126.37      236.99     41.15 o
   9   7   7       39.11       71.72     84.81 o
 -11   8   7       10.14      -16.39     78.35 o
 -10   8   7       55.27      -77.15     77.15 o
  -9   8   7       28.45      -26.87     78.21 o
  -8   8   7      113.90      155.43     26.00 o
  -7   8   7        6.85      -31.51     65.58 o
  -6   8   7      656.58      722.93     58.25 o
  -4   8   7      591.89      676.34     64.20 o
  -3   8   7       22.07        8.80     17.59 o
  -2   8   7      722.61      761.24     62.30 o
  -1   8   7      596.63      727.52     64.33 o
   0   8   7      119.15      151.17     21.57 o
   1   8   7      323.08      356.81     40.33 o
   2   8   7      315.42      267.53     33.48 o
   3   8   7       63.41       54.70     22.46 o
   4   8   7      467.60      377.88     42.94 o
   5   8   7      322.71      348.86     31.64 o
   6   8   7        7.70       32.22     21.49 o
   7   8   7      237.03      185.01     35.27 o
   8   8   7       23.14       37.60     29.15 o
 -10   9   7       26.47      -30.98     90.31 o
  -9   9   7       41.87       31.94     26.44 o
  -8   9   7       26.26      -74.75     74.75 o
  -7   9   7      233.57      235.33     28.47 o
  -6   9   7       57.42       69.56     21.24 o
  -5   9   7      636.90      555.72     44.24 o
  -4   9   7      218.74      233.27     23.84 o
  -3   9   7      906.82      825.27     71.71 o
  -2   9   7      236.92      214.53     23.85 o
  -1   9   7      381.79      492.71     54.44 o
   0   9   7      304.51      324.04     26.64 o
   1   9   7      209.47      220.55     26.51 o
   2   9   7      399.57      381.36     39.29 o
   3   9   7      145.13      141.22     26.13 o
   4   9   7      266.61      197.05     30.56 o
   5   9   7       78.37       81.62     70.91 o
   6   9   7      280.33      328.66     41.03 o
   7   9   7       12.70      -88.90     88.90 o
 -10  10   7       50.18       96.65     78.95 o
  -9  10   7       17.68      103.94     24.17 o
  -7  10   7        7.72      -83.59     86.95 o
  -6  10   7       38.45       21.65     61.14 o
  -4  10   7      463.84      399.67     44.40 o
  -3  10   7      111.57       94.83     21.30 o
  -2  10   7      256.90      226.17     25.62 o
  -1  10   7      196.14      162.72     24.85 o
   0  10   7      103.95      101.57     23.42 o
   1  10   7      298.85      417.67     48.06 o
   2  10   7       74.68       20.90     69.25 o
   3  10   7      351.06      302.12     31.77 o
   4  10   7        6.73      -47.21     72.66 o
   5  10   7      211.15      196.42     31.92 o
   6  10   7        1.41        0.00     25.00 o
  -9  11   7       39.58       -2.27     34.68 o
  -7  11   7      126.39      110.52     27.91 o
  -6  11   7        4.65       11.66     42.02 o
  -5  11   7      227.73      234.47     27.75 o
  -4  11   7        0.05       41.34     65.45 o
  -3  11   7      204.39      198.15     24.92 o
  -2  11   7       37.11      -65.20     65.20 o
  -1  11   7      139.17      119.88     26.83 o
   0  11   7      168.33       73.48     89.65 o
   1  11   7      236.19      226.21     41.10 o
   2  11   7      228.83      229.76     30.08 o
   3  11   7       22.68       19.51     25.03 o
   4  11   7      112.37       71.41     30.77 o
   5  11   7        7.25       15.13     27.78 o
   6  11   7      106.36      225.67     40.25 o
  -9  12   7        4.17     -106.22    106.22 o
  -8  12   7       52.27       46.14    103.16 o
  -6  12   7       71.22       87.78     25.31 o
  -5  12   7        0.22       11.76     65.22 o
  -4  12   7      177.92      193.61     37.35 o
  -3  12   7        0.79       21.96     56.04 o
  -2  12   7      190.28      152.31     30.82 o
  -1  12   7       10.31       22.35     68.83 o
   0  12   7      176.93      165.08     27.26 o
   1  12   7       48.83       96.78     24.94 o
   2  12   7       48.25       12.41     81.56 o
   3  12   7       54.41       39.13     67.81 o
   4  12   7       12.09       19.62     29.02 o
   5  12   7       40.66      -57.75     81.64 o
  -8  13   7       17.92      -65.85    109.16 o
  -7  13   7       37.14       44.24     32.81 o
  -6  13   7        0.01       13.52     67.37 o
  -5  13   7      130.27      126.51     27.97 o
  -4  13   7       12.34       48.62     70.87 o
  -3  13   7       42.67       11.92     72.68 o
  -2  13   7        0.36        0.00     58.57 o
  -1  13   7       97.06       12.18     74.04 o
   0  13   7       19.67       37.56     57.40 o
   1  13   7      114.02       64.82     30.46 o
   2  13   7       49.21        0.00     81.02 o
   3  13   7       39.96       66.52     29.43 o
  -6  14   7       82.30      -28.92     98.16 o
  -5  14   7       19.84       91.39     27.25 o
  -4  14   7      162.33      162.31     31.46 o
  -3  14   7        1.72       25.88     79.67 o
  -2  14   7      106.78       13.00     96.23 o
  -1  14   7       78.58      105.61     87.65 o
   0  14   7       62.77      100.84     33.20 o
   1  14   7       34.23       20.08     31.37 o
   2  14   7       26.02      -43.81     75.80 o
  -4  15   7        0.19      -28.22     74.65 o
  -3  15   7      116.07      125.34    105.18 o
  -2  15   7       23.39       41.96     72.77 o
  -1  15   7       61.83       73.39     30.36 o
  -1 -16   8        5.92        6.35     31.04 o
   0 -16   8       41.76      -86.53     86.53 o
   1 -16   8       22.09       28.88     73.62 o
   2 -16   8       37.96       86.01     92.92 o
   3 -16   8       35.52       57.37     75.88 o
   5 -16   8       38.40       -6.33     36.43 o
  -3 -15   8       37.53       73.28     86.64 o
  -2 -15   8       40.03       28.39     80.42 o
   0 -15   8        4.12       54.35     85.98 o
   1 -15   8       44.75       50.33     27.90 o
   2 -15   8       30.75      -26.61     77.67 o
   3 -15   8       21.42       35.07     25.67 o
   4 -15   8       49.79      -27.03     97.38 o
   5 -15   8       25.62      -13.85     81.65 o
   6 -15   8       68.69      114.01    106.67 o
  -4 -14   8        1.62      -28.48     82.96 o
  -3 -14   8        0.01      -54.62     69.66 o
  -2 -14   8      116.29      -13.20     84.58 o
   0 -14   8       30.98       12.58     54.90 o
   1 -14   8       67.92       86.85     75.50 o
   2 -14   8       43.54      -12.36     79.05 o
   3 -14   8       46.01       86.66     75.30 o
   4 -14   8        0.12       -4.72     23.59 o
   5 -14   8       37.56      -12.82     76.12 o
   6 -14   8        2.61      -80.03     80.03 o
   7 -14   8       36.12      -27.78     87.96 o
   8 -14   8        1.27      -29.17     68.35 o
  -5 -13   8       15.59        1.99     32.19 o
  -4 -13   8        0.41       21.58     26.41 o
  -3 -13   8       89.91      150.79     25.44 o
  -2 -13   8        3.42       32.07     24.42 o
  -1 -13   8       64.43       59.37     56.97 o
   0 -13   8       41.24       34.80     87.70 o
   1 -13   8      144.54      141.71     30.11 o
   2 -13   8      102.50       86.90     29.49 o
   3 -13   8       57.14      -68.82     84.25 o
   4 -13   8      131.57      147.24     27.81 o
   5 -13   8       16.33        1.53     23.88 o
   6 -13   8       55.67       37.39     71.63 o
   7 -13   8        0.06      -75.13     75.13 o
   8 -13   8       31.38       55.12     72.94 o
  -6 -12   8       55.44       49.22     33.48 o
  -5 -12   8       20.40      -12.91     69.29 o
  -4 -12   8      180.14      219.94     29.06 o
  -3 -12   8        9.38       34.60     66.32 o
  -2 -12   8      438.80      399.23     43.63 o
  -1 -12   8        3.89        0.00     65.61 o
   0 -12   8      348.96      459.55     41.87 o
   1 -12   8       26.75      -21.06     71.46 o
   2 -12   8      137.61       63.04     81.37 o
   3 -12   8      118.85      133.81     26.72 o
   4 -12   8       77.37      112.25     23.66 o
   5 -12   8      120.02       78.33     78.33 o
   6 -12   8       23.85       11.65     65.13 o
   7 -12   8       67.39       36.97     28.05 o
   8 -12   8        1.68       39.23     59.95 o
   9 -12   8       55.47      -13.83     94.61 o
  -7 -11   8       55.43        0.00     69.04 o
  -6 -11   8        9.92       12.98     72.10 o
  -5 -11   8      106.31       87.20     25.70 o
  -4 -11   8        5.15       67.62     61.74 o
  -3 -11   8      522.72      590.99     56.27 o
  -2 -11   8       61.35       67.64     24.62 o
  -1 -11   8      122.14       -9.81     79.49 o
   0 -11   8       18.56      -38.51     68.11 o
   1 -11   8      429.91      448.23     41.75 o
   2 -11   8      143.01      145.86     23.72 o
   3 -11   8       97.55       87.58     21.84 o
   4 -11   8      185.52      184.67     24.46 o
   5 -11   8       81.05       61.41     79.39 o
   6 -11   8      237.78      237.24     36.75 o
   7 -11   8        1.55       45.80     66.82 o
   9 -11   8        0.63       39.17     67.82 o
  10 -11   8       35.11       54.78     72.49 o
  -8 -10   8       26.77       58.72     77.67 o
  -5 -10   8        0.28       44.82     21.54 o
  -4 -10   8      507.85      526.68     55.49 o
  -2 -10   8       76.05       62.19     20.91 o
   0 -10   8      543.54      528.69     35.04 o
   1 -10   8       91.38       43.47     59.70 o
   2 -10   8      177.65      182.98     23.68 o
   3 -10   8      196.95      248.06     28.61 o
   4 -10   8      124.95      142.85     22.72 o
   5 -10   8       72.00      -67.05     80.74 o
   6 -10   8      116.41      149.90     24.67 o
   7 -10   8      226.72      252.06     30.15 o
   9 -10   8      100.44       76.08     82.13 o
  10 -10   8        1.08      -91.32     91.32 o
  -8  -9   8       22.05       27.83     71.04 o
  -6  -9   8       21.52       29.91     22.77 o
  -5  -9   8      245.99      222.32     28.51 o
  -4  -9   8       12.80      -38.77     68.60 o
  -3  -9   8      827.81      754.80     72.72 o
  -2  -9   8      175.65      189.67     23.77 o
   0  -9   8      313.83      298.82     27.00 o
   1  -9   8      447.33      475.76     39.51 o
   2  -9   8      137.91      152.94     23.27 o
   3  -9   8      428.79      422.37     32.30 o
   4  -9   8      199.49      164.66     23.37 o
   5  -9   8      118.79       71.87     67.24 o
   6  -9   8      115.15       76.99     68.00 o
   7  -9   8       22.20       10.40     52.10 o
   8  -9   8       96.97       56.88     61.23 o
   9  -9   8        5.83      -49.65     70.21 o
  10  -9   8       48.44       80.15     73.10 o
  -9  -8   8       54.00       99.64     31.04 o
  -8  -8   8       38.75       44.66     24.81 o
  -7  -8   8       79.50      -82.98     91.03 o
  -6  -8   8      137.79      132.51     24.23 o
  -5  -8   8       33.01       -9.75     62.53 o
  -4  -8   8      689.25      751.09     50.71 o
  -3  -8   8      683.26      787.81     69.07 o
  -2  -8   8      117.51       71.11     68.40 o
  -1  -8   8       40.97      -22.69     65.44 o
   0  -8   8     1330.54     1328.69    119.51 o
   1  -8   8      432.34      526.76     58.47 o
   2  -8   8      688.07      660.05     64.10 o
   3  -8   8      547.77      524.85     60.10 o
   4  -8   8      409.59      503.07     42.67 o
   5  -8   8      461.90      519.92     54.28 o
   6  -8   8      164.40      133.93     22.85 o
   7  -8   8      279.16      259.46     30.29 o
   8  -8   8       15.96       29.06     24.84 o
   9  -8   8       94.74       90.16     30.89 o
  10  -8   8        1.49      -53.32     88.41 o
  11  -8   8       56.92       84.59    103.61 o
  -9  -7   8       65.04      -28.35    113.39 o
  -8  -7   8       55.99      -37.76     72.33 o
  -7  -7   8       42.97      -11.18     71.79 o
  -6  -7   8       17.12       16.31     21.15 o
  -5  -7   8      966.13      856.87     79.22 o
  -4  -7   8      254.71      275.44     28.34 o
  -3  -7   8       29.63       -7.75     70.33 o
  -2  -7   8      592.25      648.04     63.18 o
  -1  -7   8      817.28      823.81     61.97 o
   0  -7   8       11.74      -61.69     61.69 o
   1  -7   8      553.01      464.36     54.76 o
   2  -7   8      359.83      377.13     42.55 o
   3  -7   8      449.19      416.11     52.66 o
   4  -7   8      414.05      435.01     45.04 o
   5  -7   8      123.51      113.02     20.52 o
   6  -7   8      132.41      132.62     23.56 o
   7  -7   8       80.51      113.00     23.20 o
   8  -7   8      401.39      347.61     34.89 o
   9  -7   8        2.05       34.90     24.59 o
  10  -7   8      151.99       13.42    109.44 o
  11  -7   8        0.04      -42.85     89.29 o
 -10  -6   8       24.24       45.77     87.60 o
  -9  -6   8       91.23      138.87     30.98 o
  -8  -6   8      155.42       35.93     95.08 o
  -7  -6   8        6.88        0.00     68.81 o
  -6  -6   8      162.24      183.52     24.54 o
  -5  -6   8      221.13      224.58     28.78 o
  -4  -6   8      657.70      643.57     62.72 o
  -3  -6   8       14.18       49.94     43.35 o
  -2  -6   8     3162.94     3226.94    161.83 o
  -1  -6   8       31.00      -18.87     47.48 o
   0  -6   8     2518.44     2537.94    135.63 o
   1  -6   8      268.41      356.13     33.73 o
   2  -6   8     1753.05     1700.61    120.35 o
   3  -6   8      801.70      745.45     59.81 o
   4  -6   8      599.54      605.14     50.16 o
   5  -6   8      343.45      383.97     41.85 o
   6  -6   8      346.57      295.96     25.96 o
   7  -6   8      246.31      202.70     27.63 o
   8  -6   8      138.48      143.14     27.36 o
   9  -6   8      176.02      181.04     30.43 o
  10  -6   8       18.62      -78.23     78.23 o
  11  -6   8       92.65       53.74     36.67 o
  -9  -5   8       30.14      -51.90     73.29 o
  -8  -5   8       59.01       45.70     60.40 o
  -7  -5   8      146.72      146.09     25.32 o
  -6  -5   8      122.02       92.78     22.50 o
  -5  -5   8     1620.01     1536.87    125.50 o
  -4  -5   8      776.56      636.07     67.63 o
  -3  -5   8     1254.33     1339.18    108.18 o
  -2  -5   8       16.93       24.44     48.88 o
   0  -5   8       90.24       83.14     17.55 o
   1  -5   8     1469.45     1664.27    103.84 o
   2  -5   8       92.61       51.83     49.87 o
   3  -5   8      678.42      727.44     56.86 o
   4  -5   8     1077.23     1340.63    106.22 o
   5  -5   8      108.02       29.35     55.90 o
   6  -5   8      722.10      624.85     67.81 o
   7  -5   8       12.29      -63.10     63.10 o
   8  -5   8      255.83      280.66     31.19 o
   9  -5   8        3.93       36.07     55.15 o
  10  -5   8       40.36       68.99     30.56 o
  11  -5   8        0.05      -43.79     97.89 o
 -11  -4   8       59.54       93.63    101.12 o
 -10  -4   8        5.19      -14.10     83.21 o
  -9  -4   8      131.15      113.38     30.27 o
  -8  -4   8        3.99       21.78     55.59 o
  -7  -4   8      190.10      161.90     26.20 o
  -6  -4   8      838.86      763.15     74.20 o
  -5  -4   8     1594.86     1471.88    121.92 o
  -4  -4   8      224.51      205.51     24.92 o
  -3  -4   8      285.84      297.91     29.02 o
  -2  -4   8     1386.60     1390.61     96.91 o
  -1  -4   8       19.30        5.36     43.54 o
   0  -4   8     1240.20     1192.46     86.20 o
   1  -4   8      108.40      120.03     16.47 o
   2  -4   8     4554.56     4777.35    167.73 o
   3  -4   8      707.56      618.66     52.06 o
   4  -4   8      493.72      536.04     53.02 o
   5  -4   8        4.13      -19.42     19.42 o
   6  -4   8      437.66      438.00     49.29 o
   7  -4   8      473.92      494.95     35.98 o
   8  -4   8       83.23       21.01     78.82 o
   9  -4   8      459.18      384.24     36.12 o
  10  -4   8        0.01      -80.95     80.95 o
  11  -4   8       74.41        0.00     71.81 o
 -11  -3   8        0.32      -71.89     71.89 o
 -10  -3   8       67.96       67.57     86.46 o
  -9  -3   8       19.67       23.87     73.56 o
  -8  -3   8       56.85      -10.49     67.00 o
  -7  -3   8       64.69       88.28     20.42 o
  -6  -3   8      876.19      780.43     72.88 o
  -5  -3   8      214.77      258.09     23.68 o
  -4  -3   8        0.56      -44.79     46.61 o
  -3  -3   8     1421.95     1513.32    104.63 o
  -2  -3   8       35.05       23.84     14.15 o
  -1  -3   8     2969.37     3125.18    130.57 o
   0  -3   8     1618.29     1840.55    105.64 o
   1  -3   8      726.03      694.38     51.45 o
   2  -3   8      666.42      614.88     52.81 o
   3  -3   8     1948.53     1907.33    111.34 o
   4  -3   8      501.68      488.59     51.85 o
   5  -3   8      747.93      774.66     64.13 o
   6  -3   8       27.55       55.87     62.36 o
   7  -3   8      682.34      655.47     55.84 o
   8  -3   8      246.92      283.75     39.35 o
   9  -3   8       64.05       90.11     26.57 o
  10  -3   8      113.80       99.64     30.98 o
  11  -3   8        0.84       43.56     83.43 o
 -10  -2   8        3.52       35.23     25.99 o
  -9  -2   8      191.01      119.88     30.85 o
  -8  -2   8      214.52      192.76     25.65 o
  -7  -2   8       65.91       52.37     64.13 o
  -6  -2   8      605.54      532.67     48.90 o
  -5  -2   8      526.47      537.13     55.43 o
  -4  -2   8     1129.70     1181.06     94.39 o
  -3  -2   8      687.89      670.32     51.29 o
  -2  -2   8     3403.24     3351.80    137.09 o
  -1  -2   8       79.15        4.69     40.13 o
   0  -2   8     6885.31     6877.71    187.68 o
   1  -2   8      103.66      117.10     18.36 o
   2  -2   8     1069.33      976.01     84.23 o
   3  -2   8      612.06      627.18     48.76 o
   4  -2   8     1153.41     1237.44     95.44 o
   5  -2   8      271.98      288.56     31.49 o
   6  -2   8     1135.80     1005.85     80.02 o
   7  -2   8      478.98      561.91     53.34 o
   8  -2   8      125.26      114.61     25.25 o
   9  -2   8      154.76      165.34     28.17 o
  10  -2   8        1.42        0.00     86.74 o
  11  -2   8      108.60       72.71    111.70 o
 -11  -1   8        1.26      -27.31     72.29 o
 -10  -1   8      268.50      290.33     30.55 o
  -9  -1   8       13.33       46.51     22.14 o
  -8  -1   8      399.13      406.05     30.97 o
  -7  -1   8      656.71      631.47     66.34 o
  -6  -1   8     1531.60     1412.87    122.11 o
  -5  -1   8       40.87       44.72     16.55 o
  -4  -1   8     1309.23     1256.56     99.54 o
  -3  -1   8      533.35      451.26     43.26 o
  -2  -1   8      429.18      381.89     40.53 o
  -1  -1   8     2858.09     2695.94    118.40 o
   0  -1   8        1.14       -4.47     38.03 o
   1  -1   8     2248.97     2109.51    104.69 o
   2  -1   8      376.19      353.09     33.41 o
   3  -1   8     2215.89     2190.90    120.46 o
   4  -1   8      351.83      354.55     36.52 o
   5  -1   8      540.68      537.40     55.80 o
   6  -1   8      528.30      532.14     50.16 o
   7  -1   8      245.05      175.29     26.31 o
   8  -1   8      566.51      642.15     72.17 o
  10  -1   8      169.04      180.09     31.03 o
  11  -1   8        0.42      -31.34     31.34 o
 -11   0   8       87.51      163.82     28.03 o
 -10   0   8       12.74      -35.79     74.59 o
  -9   0   8      132.81      166.53     26.28 o
  -8   0   8      140.59      165.09     23.12 o
  -7   0   8      760.32      756.34     55.84 o
  -6   0   8       10.12        0.00     54.32 o
  -5   0   8      146.38      134.56     18.44 o
  -4   0   8      667.97      627.10     52.12 o
  -3   0   8     1745.94     1782.15    104.58 o
  -2   0   8     3693.03     3594.33    141.08 o
  -1   0   8        3.86      -13.88     34.84 o
   0   0   8     1326.75     1256.99     88.09 o
   1   0   8       13.65        0.00     36.61 o
   2   0   8     3111.90     3157.56    132.74 o
   3   0   8      866.86      825.27     75.97 o
   4   0   8     1086.52     1330.23     99.13 o
   5   0   8      354.71      352.30     36.36 o
   6   0   8      466.54      387.75     58.97 o
   7   0   8      331.90      323.73     28.07 o
   8   0   8      152.68      175.25     26.78 o
   9   0   8      200.88      147.43     30.74 o
  10   0   8       16.69       28.82     28.16 o
  11   0   8      125.35       98.40     37.31 o
 -10   1   8       77.87       58.09     84.59 o
  -9   1   8       17.17       31.47     48.07 o
  -8   1   8      231.19      195.63     25.85 o
  -7   1   8       96.89      135.60     19.41 o
  -6   1   8      182.22      215.37     22.17 o
  -5   1   8      921.22      920.39     67.50 o
  -4   1   8      777.50      700.01     58.71 o
  -3   1   8     3239.22     3149.82    142.22 o
  -2   1   8      157.25      179.07     17.27 o
  -1   1   8     4470.94     4634.90    157.88 o
   0   1   8      264.36      289.40     25.95 o
   1   1   8     1185.87      971.74     81.75 o
   2   1   8      256.13      290.30     29.78 o
   3   1   8     4087.88     4118.81    163.08 o
   4   1   8      295.91      292.02     32.29 o
   5   1   8      909.36      953.10     73.69 o
   6   1   8      212.32      228.70     24.16 o
   7   1   8      164.79      154.94     25.25 o
   8   1   8      175.79      172.37     28.44 o
   9   1   8        0.33      -61.84     81.14 o
  10   1   8      111.16      137.45     29.84 o
  11   1   8        3.58      -94.61     94.61 o
 -12   2   8        2.97        3.78     27.33 o
 -11   2   8       71.96       49.19     65.04 o
 -10   2   8        0.58      -46.03     70.86 o
  -9   2   8      195.87      211.70     28.07 o
  -8   2   8      152.39      141.01     25.64 o
  -7   2   8     1458.95     1469.01    124.52 o
  -6   2   8      680.59      538.30     61.31 o
  -5   2   8      733.16      738.52     61.19 o
  -4   2   8      699.29      667.22     55.59 o
  -3   2   8      393.07      416.77     44.10 o
  -2   2   8     2423.27     2309.02    118.03 o
  -1   2   8      195.86      192.31     21.40 o
   0   2   8     1426.45     1413.12     96.03 o
   1   2   8      122.98       52.44     43.84 o
   2   2   8     1396.14     1512.04    104.01 o
   3   2   8        4.98        6.16     34.58 o
   4   2   8      969.10      950.32     70.23 o
   5   2   8       76.65       31.07     52.67 o
   6   2   8      273.13      236.98     36.89 o
   7   2   8      155.25      161.55     26.84 o
   8   2   8      137.23      139.26     27.22 o
   9   2   8      188.97      180.29     32.13 o
  10   2   8        8.32      -41.96     87.32 o
 -11   3   8        8.53      -75.32     75.32 o
 -10   3   8      109.78      109.01     28.42 o
  -9   3   8        9.03      -53.76     65.35 o
  -8   3   8      365.60      387.40     45.29 o
  -7   3   8      121.45       69.94     68.85 o
  -6   3   8      368.27      325.28     25.92 o
  -5   3   8      111.93       63.05     58.15 o
  -4   3   8     2387.66     2519.71    133.74 o
  -3   3   8     2668.83     2743.32    132.73 o
  -2   3   8      212.27      193.71     17.85 o
  -1   3   8     1659.63     1628.84    103.02 o
   0   3   8      200.98       43.35     55.22 o
   1   3   8     3716.92     3817.00    157.67 o
   2   3   8      213.30      232.61     29.74 o
   3   3   8     1774.78     1672.22    122.74 o
   4   3   8        9.58      -60.63     60.63 o
   5   3   8     1052.28     1246.59    124.38 o
   6   3   8      138.31       82.81     76.48 o
   7   3   8      329.07      316.54     30.84 o
   8   3   8      124.58       58.23     79.76 o
   9   3   8       74.31      -52.00     73.52 o
  10   3   8       98.22       73.52     32.78 o
 -11   4   8       84.86       82.98     27.82 o
 -10   4   8        2.80      -75.27     75.27 o
  -9   4   8      264.68      208.00     31.15 o
  -8   4   8        8.57       -3.83     21.55 o
  -6   4   8       95.85      136.74     19.75 o
  -5   4   8      509.17      561.11     55.49 o
  -4   4   8      272.53      262.98     27.06 o
  -3   4   8      122.99      146.60     17.20 o
  -2   4   8     2556.46     2716.43    142.04 o
  -1   4   8      303.08      294.22     31.71 o
   0   4   8     2207.59     1836.32    116.25 o
   1   4   8      173.48      174.55     20.77 o
   2   4   8     1353.12     1308.93     99.52 o
   3   4   8       14.88        5.41     19.67 o
   4   4   8     1552.66     1682.61    132.96 o
   5   4   8      157.29      126.32     23.34 o
   6   4   8      405.62      375.87     41.05 o
   7   4   8      120.92      101.56     24.88 o
   8   4   8      107.74       36.27     75.50 o
   9   4   8      159.55      120.75    101.27 o
  10   4   8       20.60        0.00     87.88 o
 -11   5   8        5.35      -92.32     92.32 o
 -10   5   8       50.15       25.45     84.29 o
  -9   5   8        0.18      -35.23     73.23 o
  -8   5   8      573.28      745.43     71.54 o
  -7   5   8      160.16      174.70     23.23 o
  -6   5   8      830.68      862.48     73.20 o
  -5   5   8      269.08      314.98     31.87 o
  -4   5   8      582.15      495.57     56.14 o
  -3   5   8     1262.23     1208.87    107.94 o
  -2   5   8     1066.67     1019.05     97.01 o
  -1   5   8      998.64      940.90     91.30 o
   0   5   8      289.74      321.04     22.89 o
   1   5   8     1975.40     2152.12    130.11 o
   2   5   8        5.14        0.00     42.94 o
   3   5   8      545.17      534.35     34.02 o
   4   5   8        9.14       16.85     47.78 o
   5   5   8      446.60      514.39     54.53 o
   6   5   8       85.37       61.64     66.62 o
   7   5   8      225.15      209.24     30.93 o
   8   5   8      140.62      116.78     26.88 o
   9   5   8       77.80      127.13     32.56 o
 -11   6   8       40.59       45.17     31.35 o
 -10   6   8        0.09      -92.10     92.10 o
  -9   6   8      270.73      240.14     32.79 o
  -8   6   8        5.12       56.30     60.56 o
  -7   6   8      238.47      193.23     28.25 o
  -6   6   8       86.54       63.10     66.80 o
  -5   6   8      616.08      614.90     59.40 o
  -4   6   8      283.18      322.02     39.32 o
  -3   6   8      400.02      398.11     30.45 o
  -2   6   8      393.96      431.69     30.77 o
  -1   6   8      250.28      237.15     22.95 o
   0   6   8     2020.36     2220.21    141.08 o
   1   6   8      334.99      346.39     44.11 o
   2   6   8      482.54      460.13     51.42 o
   4   6   8      378.74      372.11     29.34 o
   5   6   8      122.18      151.77     25.19 o
   6   6   8       90.43       54.54     69.95 o
   7   6   8       57.66      -24.00     86.65 o
   8   6   8      100.88     -112.85    112.85 o
   9   6   8       96.04       47.51     37.12 o
 -11   7   8        3.89        8.94     28.83 o
 -10   7   8      106.43        0.00     88.24 o
  -9   7   8       43.02       26.58     88.30 o
  -8   7   8       84.86       98.02     24.70 o
  -7   7   8       16.55      -42.36     59.85 o
  -6   7   8      711.65      710.30     69.88 o
  -5   7   8       60.73       61.12     53.11 o
  -4   7   8      480.04      493.91     59.26 o
  -3   7   8      621.03      640.59     65.11 o
  -2   7   8      684.48      643.02     65.60 o
  -1   7   8      926.43      975.17     96.24 o
   0   7   8        1.62       23.62     59.41 o
   1   7   8      100.94      112.73     21.94 o
   2   7   8      596.38      589.86     60.68 o
   4   7   8       32.55      -49.94     69.91 o
   5   7   8      687.21      736.33     72.27 o
   6   7   8      129.12       58.93     85.88 o
   7   7   8       95.28      -12.89     88.27 o
 -11   8   8       16.36       85.21     35.21 o
 -10   8   8        1.84     -103.35    103.35 o
  -9   8   8       59.17       14.16     78.97 o
  -8   8   8       20.93        0.00     61.71 o
  -7   8   8      363.40      376.43     43.16 o
  -6   8   8       99.61      123.08     23.91 o
  -5   8   8      398.42      379.87     30.32 o
  -4   8   8     1201.16     1038.74     80.91 o
  -3   8   8      172.78      181.26     23.45 o
  -2   8   8      380.96      394.67     36.30 o
  -1   8   8      158.94      133.61     22.75 o
   0   8   8      591.16      587.22     46.83 o
   1   8   8       63.24       82.09     20.47 o
   2   8   8      392.56      341.32     33.04 o
   3   8   8      194.06      219.42     25.50 o
   4   8   8      577.08      529.33     45.18 o
   5   8   8       17.95       58.12     74.44 o
   6   8   8      171.94      193.41     31.68 o
   7   8   8       53.62      102.32     28.88 o
   8   8   8       47.12      103.46     34.39 o
 -10   9   8       54.08      105.50     33.25 o
  -8   9   8       69.70       94.03     28.92 o
  -7   9   8        0.33       12.02     59.89 o
  -6   9   8      256.99      280.91     28.31 o
  -5   9   8       72.81       30.11     62.75 o
  -4   9   8      375.47      361.63     43.30 o
  -3   9   8      241.80      191.40     25.21 o
  -2   9   8       78.58       93.63     20.27 o
  -1   9   8      309.76      341.30     41.03 o
   0   9   8       52.04       57.96     21.50 o
   1   9   8      459.14      496.04     47.74 o
   2   9   8       44.27       62.20     62.20 o
   3   9   8      511.82      555.69     63.50 o
   4   9   8       25.19       35.03     72.93 o
   5   9   8      165.78       87.55     82.00 o
   6   9   8       20.54       67.08     79.39 o
   7   9   8      128.27      146.49     34.57 o
 -10  10   8       16.04        0.00     83.97 o
  -8  10   8        0.02      -57.46     88.51 o
  -7  10   8      189.07      203.49     32.16 o
  -6  10   8        0.31        0.00     57.10 o
  -5  10   8       80.31      146.19     23.88 o
  -4  10   8       23.96       20.60     63.47 o
  -3  10   8      168.65      181.76     25.38 o
  -2  10   8      163.50      134.66     26.77 o
  -1  10   8       83.64       76.96     24.00 o
   0  10   8      321.79      302.43     37.45 o
   1  10   8       22.71       10.79     53.83 o
   2  10   8      335.05      365.76     32.67 o
   3  10   8        2.61      -92.32     92.32 o
   4  10   8      116.12       83.61     30.64 o
   5  10   8       11.64      -53.72     75.99 o
   6  10   8      104.04       42.96     82.23 o
  -9  11   8        1.34       66.87     78.47 o
  -8  11   8      104.17      -61.47    108.70 o
  -7  11   8        0.43      -54.99     77.72 o
  -6  11   8      129.99      173.13     29.33 o
  -5  11   8       71.43       97.75     23.46 o
  -4  11   8      229.45      252.30     29.02 o
  -3  11   8       49.65       32.70     62.61 o
  -2  11   8      197.69      209.24     28.79 o
  -1  11   8      170.26       99.20     83.22 o
   0  11   8       85.49       33.97     65.08 o
   1  11   8      287.58      329.26     34.00 o
   3  11   8      150.51      169.51     28.96 o
   4  11   8        1.67      -81.67     81.67 o
   5  11   8      111.17      100.74    112.43 o
  -8  12   8        0.34        0.00     90.24 o
  -7  12   8       65.65       73.58    100.95 o
  -6  12   8       11.95       37.01     24.95 o
  -5  12   8      103.79      111.64     26.08 o
  -4  12   8        4.11       72.36     59.12 o
  -3  12   8       80.92        0.00     64.76 o
  -2  12   8       15.02       41.33     21.96 o
  -1  12   8      157.23      120.03     29.02 o
   0  12   8      178.65      186.62     29.34 o
   1  12   8       32.72      -76.77     82.90 o
   2  12   8      130.48       83.41     30.41 o
   3  12   8        0.18       13.98     69.86 o
   4  12   8       65.87       87.91     80.32 o
  -7  13   8        3.21       63.05     73.94 o
  -6  13   8      113.33      158.79     33.78 o
  -5  13   8        8.37      -90.81     90.81 o
  -4  13   8       90.84       39.11     87.34 o
  -3  13   8       57.32       89.63     89.63 o
  -2  13   8       18.61       64.13     75.84 o
  -1  13   8       37.79      -70.23     70.23 o
   0  13   8       23.77      -67.01     81.51 o
   1  13   8       37.13      -69.42     91.02 o
   2  13   8       18.07       33.03     33.03 o
   3  13   8       31.90       30.15     92.75 o
  -6  14   8        9.55       30.95     78.76 o
  -5  14   8      124.31      151.63     32.27 o
  -4  14   8       38.36       20.05     32.37 o
  -3  14   8      103.65       82.86     67.65 o
  -2  14   8       66.69       96.96     84.23 o
  -1  14   8       39.03       84.60     69.10 o
   0  14   8       54.85       57.96     91.60 o
   0 -16   9        7.41      -91.41     91.41 o
   1 -16   9        2.71       42.89     65.45 o
   2 -16   9       55.78       97.38     30.26 o
   3 -16   9        4.21      -42.60     81.67 o
   4 -16   9       60.88        0.00    111.24 o
  -2 -15   9       48.15       38.12     27.83 o
  -1 -15   9       22.65      -41.18    103.57 o
   0 -15   9       23.88       40.43     61.68 o
   1 -15   9       44.00      -26.65     95.98 o
   2 -15   9        6.33       47.97     26.50 o
   3 -15   9       31.74       66.27     71.38 o
   4 -15   9        1.16      -13.42     29.29 o
   5 -15   9       38.81       13.75     89.88 o
   6 -15   9        0.01       14.18     70.71 o
  -4 -14   9        2.19       42.15     64.32 o
  -3 -14   9       68.87       57.93     32.04 o
  -2 -14   9       11.72       39.21     75.14 o
  -1 -14   9       88.99      102.04     28.58 o
   0 -14   9       43.09       85.98     24.92 o
   1 -14   9       22.20       37.05     70.97 o
   2 -14   9      108.11       12.25     91.16 o
   4 -14   9       61.26       82.99     24.21 o
   5 -14   9        1.08      -38.50     66.71 o
   6 -14   9       34.10      -26.61     77.40 o
   7 -14   9        0.59        0.00     75.86 o
  -5 -13   9        7.04       33.65     30.16 o
  -4 -13   9       90.41       85.44     27.17 o
  -3 -13   9       50.48       12.64     82.60 o
  -2 -13   9      183.43      189.95     30.68 o
  -1 -13   9       10.53       23.69     52.90 o
   0 -13   9       30.56       46.31     78.54 o
   1 -13   9      174.63      188.79     25.45 o
   2 -13   9       11.74       68.39     62.41 o
   3 -13   9      130.97       80.28     28.57 o
   4 -13   9       12.07      -34.96     72.83 o
   5 -13   9      106.85      -24.01     91.41 o
   6 -13   9        7.41       49.89     49.89 o
   7 -13   9       54.95       78.49     84.76 o
   8 -13   9        2.07      -27.49     72.88 o
  -6 -12   9        0.95       13.93     77.36 o
  -5 -12   9       36.84       -6.44     30.12 o
  -4 -12   9        4.54      -86.83     86.83 o
  -3 -12   9      209.03      234.18     31.14 o
  -2 -12   9       18.13      -22.55     81.23 o
  -1 -12   9       92.16       92.92     26.47 o
   0 -12   9      121.90      124.43     27.69 o
   1 -12   9       60.32       68.71     24.96 o
   2 -12   9      156.08      198.28     32.18 o
   3 -12   9        6.90      -31.97     66.46 o
   4 -12   9      124.88      115.52     25.13 o
   5 -12   9        0.01       22.42     50.22 o
   6 -12   9       99.36      104.25     26.35 o
   7 -12   9        2.39      -12.41     66.73 o
   8 -12   9       16.38       39.39     82.00 o
   9 -12   9       13.48       13.86     77.19 o
  -7 -11   9        2.15      -28.45     66.65 o
  -6 -11   9       74.35       39.24     87.79 o
  -5 -11   9        0.11      -82.62     82.62 o
  -4 -11   9      191.43      186.05     29.84 o
  -3 -11   9       36.86      -32.61     56.47 o
  -2 -11   9      172.30      182.46     26.99 o
  -1 -11   9       34.52       30.24     72.09 o
   0 -11   9      210.58      168.94     26.45 o
   1 -11   9      183.67      210.83     27.53 o
   2 -11   9       66.12       48.77     70.97 o
   3 -11   9       77.14       39.53     62.41 o
   4 -11   9       24.71       44.32     20.48 o
   5 -11   9      259.35      239.46     28.93 o
   6 -11   9        0.54      -66.50     71.77 o
   7 -11   9      125.91      169.24     25.75 o
   8 -11   9       10.14       37.75     65.43 o
   9 -11   9       40.32       47.94     30.08 o
  -8 -10   9        3.44      -44.53     99.43 o
  -7 -10   9      100.20      121.14     29.18 o
  -6 -10   9        0.35       61.59     66.30 o
  -5 -10   9      137.35      159.55     29.13 o
  -4 -10   9       27.52       10.71     69.95 o
  -3 -10   9      345.16      315.00     44.49 o
  -2 -10   9       26.77       -9.57     65.97 o
  -1 -10   9       43.14       76.66     20.51 o
   0 -10   9      136.84      148.68     23.74 o
   1 -10   9      317.55      308.71     28.05 o
   2 -10   9      196.33      180.06     24.07 o
   3 -10   9      274.88      259.74     25.16 o
   4 -10   9      168.88      184.17     24.72 o
   5 -10   9       82.31       72.91     20.74 o
   6 -10   9      155.70      119.23     27.78 o
   7 -10   9        8.14      -56.22     78.69 o
   8 -10   9      111.96      124.37     27.41 o
   9 -10   9        1.19       73.54     23.46 o
  10 -10   9       44.50     -112.91    112.91 o
  -8  -9   9       69.27       56.41     89.23 o
  -7  -9   9        9.25      -93.60     93.60 o
  -6  -9   9      137.08      102.96     25.35 o
  -5  -9   9        0.01       32.00     55.48 o
  -4  -9   9      429.12      399.55     48.23 o
  -3  -9   9       44.05       46.66     50.26 o
  -2  -9   9      270.67      297.65     39.03 o
  -1  -9   9      359.84      391.07     29.95 o
   0  -9   9      179.46      132.45     25.62 o
   1  -9   9      855.34      830.51     72.59 o
   2  -9   9       28.05       58.20     50.53 o
   3  -9   9      474.86      336.31     35.57 o
   4  -9   9       69.13        0.00     57.13 o
   5  -9   9      446.24      431.36     48.78 o
   6  -9   9        3.57        0.00     20.44 o
   7  -9   9      115.04      -64.76     83.58 o
   8  -9   9        8.34       11.81     58.84 o
   9  -9   9       94.28       38.47     73.62 o
  10  -9   9        5.48      -88.31     88.31 o
  -9  -8   9       68.40       57.15     33.84 o
  -8  -8   9        2.08      -79.44     79.44 o
  -7  -8   9       60.68       48.26     86.99 o
  -6  -8   9       20.61       10.96     60.83 o
  -5  -8   9      333.95      323.52     29.95 o
  -4  -8   9       16.40      -27.78     69.82 o
  -3  -8   9      397.87      366.64     28.40 o
  -2  -8   9       67.23       81.98     71.41 o
  -1  -8   9     1943.11     1786.08    146.61 o
   0  -8   9      403.94      424.41     33.81 o
   1  -8   9      636.39      676.75     62.19 o
   2  -8   9      492.36      456.82     40.95 o
   3  -8   9       80.27       94.79     20.10 o
   4  -8   9      425.08      361.01     47.64 o
   5  -8   9       68.07      105.69     21.39 o
   6  -8   9      517.20      530.39     46.36 o
   7  -8   9        1.77      -61.53     61.53 o
   8  -8   9      218.48      169.18     29.70 o
   9  -8   9        3.20      -37.87     65.66 o
  10  -8   9       61.18      -13.72     94.32 o
  -8  -7   9      212.03      171.90     32.16 o
  -7  -7   9       16.92      -66.62     66.62 o
  -6  -7   9      174.03      178.61     31.73 o
  -5  -7   9       12.60        9.27     51.44 o
  -4  -7   9      770.62      773.40     68.53 o
  -3  -7   9       98.91       91.00     21.04 o
  -2  -7   9      421.47      422.69     41.06 o
  -1  -7   9      513.19      495.36     36.09 o
   0  -7   9      616.88      650.01     59.13 o
   1  -7   9      631.73      604.42     57.49 o
   2  -7   9      373.88      331.80     41.55 o
   3  -7   9      913.52      777.13     63.94 o
   4  -7   9       61.01       22.97     63.78 o
   5  -7   9      553.43      643.60     63.90 o
   6  -7   9       19.52       24.76     18.82 o
   7  -7   9      412.11      353.54     40.25 o
   8  -7   9        2.30      -66.59     71.86 o
   9  -7   9      202.71      208.30     28.43 o
  10  -7   9       17.56      -40.75     91.04 o
  11  -7   9       39.45      -14.46     85.53 o
  -9  -6   9       76.51       40.70     84.78 o
  -8  -6   9       30.08      -36.06     85.93 o
  -7  -6   9      276.45      284.26     31.79 o
  -6  -6   9       32.05      -66.42     66.42 o
  -5  -6   9      819.80      802.86     73.49 o
  -4  -6   9      162.71      142.01     21.34 o
  -3  -6   9      177.51      199.40     22.50 o
  -2  -6   9       50.86       38.76     19.65 o
  -1  -6   9      674.67      628.53     60.26 o
   0  -6   9      341.63      378.10     44.83 o
   1  -6   9      828.41      804.85     65.00 o
   2  -6   9      874.28      886.89     86.95 o
   3  -6   9       64.08       71.58     18.95 o
   4  -6   9      160.87      174.48     21.82 o
   5  -6   9       36.68       23.68     49.28 o
   6  -6   9      259.18      235.13     25.87 o
   7  -6   9        9.01        9.69     68.05 o
   8  -6   9      118.73      -21.88     83.17 o
   9  -6   9        5.24       32.16     24.16 o
  10  -6   9      164.30      180.07     30.72 o
  11  -6   9       10.82      -58.35     89.97 o
 -10  -5   9       20.87       43.96     84.18 o
  -9  -5   9        5.01      -52.06     58.14 o
  -8  -5   9       24.41      -78.71     78.71 o
  -7  -5   9       43.16       80.10     19.54 o
  -6  -5   9      616.69      610.94     46.81 o
  -5  -5   9       33.90      -16.36     55.54 o
  -4  -5   9      317.29      318.98     28.12 o
  -3  -5   9        2.49      -27.39     48.53 o
  -2  -5   9     2461.31     2473.27    141.56 o
  -1  -5   9      679.59      570.21     39.94 o
   0  -5   9     1386.49     1414.25    106.58 o
   1  -5   9      761.60      951.51     84.49 o
   2  -5   9     1155.31     1119.20     97.65 o
   3  -5   9      547.58      493.35     52.06 o
   4  -5   9      113.70       57.36     20.65 o
   5  -5   9      115.75      142.67     22.44 o
   6  -5   9      201.51      217.74     28.65 o
   7  -5   9      804.94      792.32     77.26 o
   8  -5   9       60.05       71.59     20.09 o
   9  -5   9       99.92       73.26     84.58 o
  10  -5   9       15.57      -27.25     72.01 o
  11  -5   9        9.91       73.44     70.43 o
 -10  -4   9       16.02      -28.12     74.41 o
  -9  -4   9       37.68       42.08     25.48 o
  -8  -4   9      145.92      130.52     26.47 o
  -7  -4   9      106.18      114.13     22.74 o
  -6  -4   9      356.24      328.48     27.45 o
  -5  -4   9      921.58      884.29     67.19 o
  -4  -4   9        8.58        7.06     46.13 o
  -3  -4   9     2098.46     2113.20    127.92 o
  -2  -4   9      137.09      150.71     18.02 o
  -1  -4   9     1244.47     1117.33     98.42 o
   0  -4   9      257.44      154.68     26.71 o
   1  -4   9      726.98      691.19     50.95 o
   2  -4   9      328.94      327.09     21.29 o
   3  -4   9      958.93      941.70     62.31 o
   4  -4   9      521.97      481.35     46.11 o
   5  -4   9     1005.37      951.14     68.47 o
   6  -4   9     1071.29     1066.60     80.15 o
   7  -4   9      152.44      167.54     23.61 o
   8  -4   9      394.38      440.34     41.17 o
   9  -4   9        0.38       -3.02     25.80 o
  10  -4   9       91.04      -13.61     87.23 o
  11  -4   9       51.98        0.00     80.81 o
 -11  -3   9       37.17      -14.96    108.91 o
 -10  -3   9       40.43       72.71     27.45 o
  -9  -3   9      124.62       83.87     83.87 o
  -8  -3   9       82.76       63.32     63.32 o
  -7  -3   9      222.29      249.39     33.73 o
  -6  -3   9      634.76      674.53     67.37 o
  -5  -3   9      426.03      381.56     38.59 o
  -4  -3   9      970.85      963.57     69.04 o
  -3  -3   9      128.91      129.95     18.12 o
  -2  -3   9     2777.09     2715.74    130.32 o
  -1  -3   9     1018.76      993.66     86.42 o
   0  -3   9     1444.09     1353.48     94.89 o
   1  -3   9      690.26      650.06     50.97 o
   2  -3   9     1240.09     1056.29     91.37 o
   3  -3   9      190.84      211.52     28.76 o
   4  -3   9      700.28      644.55     62.26 o
   5  -3   9     1047.83     1091.60     76.00 o
   6  -3   9      138.13      149.73     23.81 o
   7  -3   9      645.20      701.60     58.63 o
   8  -3   9        0.01       41.58     19.79 o
   9  -3   9      153.63       24.38     80.87 o
  10  -3   9        2.30      -13.63     73.58 o
  11  -3   9      109.69       92.97     38.09 o
 -11  -2   9       17.53      -28.67     90.78 o
 -10  -2   9      151.88      157.57     30.85 o
  -9  -2   9      174.27      167.32     27.24 o
  -8  -2   9      120.89      115.83     25.37 o
  -7  -2   9      605.69      643.55     68.73 o
  -6  -2   9      304.91      327.71     41.06 o
  -5  -2   9      144.30      142.06     20.74 o
  -4  -2   9       94.26      116.86     17.89 o
  -3  -2   9     1753.19     1896.31    119.58 o
  -2  -2   9      545.33      511.52     51.99 o
  -1  -2   9     1282.69     1338.77     92.71 o
   0  -2   9      549.50      501.79     43.71 o
   1  -2   9     5145.38     5062.03    171.29 o
   2  -2   9     1545.64     1585.29    104.24 o
   3  -2   9      327.77      377.38     34.86 o
   4  -2   9      593.88      653.67     54.45 o
   5  -2   9      274.48      314.53     33.74 o
   6  -2   9     1139.59     1175.21    115.85 o
   7  -2   9       17.94        9.48     66.04 o
   8  -2   9      396.58      389.27     33.14 o
   9  -2   9        4.14      -80.35     80.35 o
  10  -2   9      106.34       82.19     94.98 o
  11  -2   9        3.78     -101.62    101.62 o
 -11  -1   9       30.64       55.03     99.32 o
 -10  -1   9       57.01       75.14     61.33 o
  -9  -1   9       98.56       33.50     74.92 o
  -8  -1   9      335.35      328.62     39.04 o
  -7  -1   9      266.76      234.37     26.80 o
  -6  -1   9      351.85      390.56     51.23 o
  -5  -1   9       15.07        7.89     17.04 o
  -4  -1   9     1560.72     1598.32    109.65 o
  -3  -1   9      127.58       17.30     47.92 o
  -2  -1   9     2019.18     1960.75    112.29 o
  -1  -1   9       86.41        5.12     49.00 o
   0  -1   9     1369.32     1383.85     93.30 o
   1  -1   9      284.70      373.75     38.68 o
   2  -1   9      894.24      977.62     83.65 o
   3  -1   9     1022.11      894.51     87.67 o
   4  -1   9       96.73       84.98     19.05 o
   5  -1   9      697.23      615.98     43.61 o
   6  -1   9      156.79      167.56     23.71 o
   7  -1   9      490.03      510.53     61.71 o
   8  -1   9        2.58       21.80     67.17 o
   9  -1   9      185.94      169.95     31.97 o
  10  -1   9       51.29       41.39     71.62 o
  11  -1   9       78.59       14.92     90.51 o
 -11   0   9        6.12      -71.27     71.27 o
 -10   0   9      119.31      -48.55     74.74 o
  -9   0   9       96.30       10.88     66.30 o
  -8   0   9       41.52      -68.07     70.80 o
  -7   0   9      381.13      463.48     54.98 o
  -6   0   9      308.05      256.46     23.04 o
  -5   0   9      721.63      761.34     58.11 o
  -4   0   9      142.31      117.98     18.01 o
  -3   0   9     1484.12     1412.21     99.72 o
  -2   0   9       17.05      -10.78     40.95 o
  -1   0   9     1357.36     1250.37     92.41 o
   0   0   9        2.30        7.07     12.95 o
   1   0   9     3833.89     4013.46    156.61 o
   2   0   9      340.56      319.76     41.21 o
   3   0   9      979.84      921.79     64.02 o
   4   0   9     1225.43     1095.04     97.94 o
   5   0   9      158.38      155.33     21.55 o
   6   0   9      331.74      324.35     26.82 o
   7   0   9       32.62       -4.88     21.17 o
   8   0   9      180.96      173.00     28.49 o
   9   0   9        5.01       12.55     82.05 o
  10   0   9      161.33       83.55    118.07 o
 -11   1   9       97.67       51.18     80.94 o
 -10   1   9       15.79      -22.23     24.47 o
  -9   1   9       76.85       21.52     76.09 o
  -8   1   9      104.12       52.05     22.81 o
  -7   1   9      336.80      309.58     30.01 o
  -6   1   9       57.48       73.96     17.74 o
  -5   1   9       16.70      -42.10     48.66 o
  -4   1   9     1235.84     1229.03    102.45 o
  -3   1   9      391.61      421.64     36.11 o
  -2   1   9     3305.09     3089.64    146.05 o
  -1   1   9      217.69      233.59     24.41 o
   0   1   9     2758.01     2672.84    127.30 o
   1   1   9      118.51      125.27     17.57 o
   2   1   9     1472.07     1434.79    103.05 o
   3   1   9       90.84       74.56     17.32 o
   4   1   9      906.90      823.75     67.59 o
   5   1   9      558.07      512.43     50.18 o
   6   1   9      364.03      382.38     38.60 o
   7   1   9      451.93      418.48     40.66 o
   8   1   9       29.78       11.53     64.32 o
   9   1   9      189.74      191.76     29.67 o
  10   1   9        0.00      -14.34     69.04 o
 -11   2   9       19.59        0.00     82.88 o
 -10   2   9       70.71       48.11     76.07 o
  -9   2   9       73.63       99.30     23.13 o
  -8   2   9      419.31      403.80     38.77 o
  -7   2   9        2.34       45.04     43.22 o
  -6   2   9      328.81      324.04     40.27 o
  -5   2   9     2784.31     2882.69    162.89 o
  -4   2   9        1.13      -33.31     43.73 o
  -3   2   9     3863.62     4067.88    169.42 o
  -2   2   9      411.26      486.41     46.16 o
  -1   2   9     3125.01     3116.58    141.99 o
   0   2   9      127.74      135.19     18.06 o
   2   2   9      303.00      295.24     21.95 o
   3   2   9      513.32      552.71     57.84 o
   4   2   9      587.12      548.70     58.51 o
   5   2   9      585.16      581.42     64.09 o
   6   2   9      355.52      379.72     28.75 o
   7   2   9      187.86      187.34     27.54 o
   8   2   9      249.80      196.01     44.28 o
   9   2   9        4.18       13.28     27.41 o
  10   2   9      113.49       14.69    102.50 o
 -11   3   9       38.62       52.63     25.50 o
 -10   3   9        6.71       38.01     23.03 o
  -9   3   9      131.65      109.85     28.04 o
  -8   3   9       98.25        0.00     61.46 o
  -7   3   9      420.09      383.84     34.89 o
  -6   3   9      197.42      169.80     23.28 o
  -5   3   9     1368.40     1335.34    111.67 o
  -4   3   9     1337.98     1526.24    113.22 o
  -3   3   9      118.19       93.24     19.40 o
  -2   3   9     1968.88     1875.58    122.00 o
  -1   3   9      285.99      326.46     36.40 o
   0   3   9     1801.61     2056.78    119.41 o
   1   3   9       15.41       22.90     15.30 o
   2   3   9     1130.28     1146.05    100.53 o
   3   3   9      544.12      642.10     63.81 o
   4   3   9      635.58      592.69     62.27 o
   5   3   9      418.74      407.87     46.66 o
   6   3   9      224.61      219.68     33.89 o
   7   3   9      333.44       98.73    112.43 o
   8   3   9        0.11      -61.34     74.62 o
   9   3   9      229.40      177.53     36.27 o
  10   3   9        1.16       74.74     88.38 o
 -11   4   9        2.02      -26.15     82.73 o
 -10   4   9       49.36       99.02     24.21 o
  -9   4   9       59.50       23.31     59.50 o
  -8   4   9      383.58      386.65     35.34 o
  -7   4   9      391.87      583.82     64.56 o
  -6   4   9       17.17        0.00     42.30 o
  -5   4   9      577.59      634.98     57.60 o
  -4   4   9      158.19      151.66     21.47 o
  -3   4   9      995.41      989.75     70.34 o
  -2   4   9       52.60       52.09     51.33 o
  -1   4   9     2228.73     2419.75    132.56 o
   0   4   9      177.35      194.99     21.04 o
   1   4   9     1258.56     1204.98     80.66 o
   2   4   9      242.69      213.45     24.24 o
   3   4   9      866.65      807.95     75.33 o
   4   4   9      388.88      395.42     47.09 o
   5   4   9      471.84      460.41     41.11 o
   6   4   9      439.81      385.75     38.53 o
   7   4   9       51.81      -45.80     75.97 o
   8   4   9      337.98      321.60     35.21 o
   9   4   9        7.49      -42.18     80.87 o
 -10   5   9       19.58       65.99     84.49 o
  -9   5   9      206.22      198.36     29.62 o
  -8   5   9        5.35      -78.28     78.28 o
  -7   5   9        8.90      -12.47     19.35 o
  -6   5   9      342.00      318.28     38.47 o
  -5   5   9      222.54      195.91     22.05 o
  -4   5   9      742.47      806.72     65.50 o
  -3   5   9      112.18      112.58     20.80 o
  -2   5   9      991.99     1054.77    104.27 o
  -1   5   9       18.69        0.00     44.98 o
   0   5   9      176.00      201.95     24.23 o
   1   5   9       15.01       14.72     51.96 o
   2   5   9      191.63      160.57     25.07 o
   3   5   9      206.64      209.98     24.64 o
   4   5   9      510.59      498.59     48.27 o
   5   5   9       99.79      117.72     22.03 o
   6   5   9      247.13      254.61     28.17 o
   7   5   9      130.12       84.08     73.11 o
   8   5   9       14.90      -13.24     71.44 o
   9   5   9       97.17       72.84     78.46 o
 -11   6   9        0.17      -73.20     81.51 o
 -10   6   9      120.22        0.00     90.72 o
  -9   6   9       15.42       64.36     69.29 o
  -8   6   9      220.68      208.87     35.96 o
  -7   6   9      216.58      212.40     29.08 o
  -6   6   9      598.90      688.47     67.69 o
  -5   6   9      589.52      553.51     63.89 o
  -4   6   9      189.00      178.73     22.04 o
  -3   6   9     1055.58     1087.18    107.71 o
  -2   6   9      128.07      138.34     21.91 o
  -1   6   9      837.84     1045.87     96.01 o
   0   6   9      259.03      213.25     25.88 o
   1   6   9      308.40      321.67     37.90 o
   2   6   9       17.07       33.76     44.65 o
   3   6   9     1153.84     1100.83     82.48 o
   4   6   9      732.70      749.27     76.97 o
   5   6   9       39.88       31.70     48.45 o
   6   6   9      140.61      -11.58     97.22 o
   7   6   9        0.22      -12.67     60.62 o
   8   6   9       98.94      -27.67     87.61 o
 -11   7   9       18.41     -123.72    123.72 o
 -10   7   9        2.58       44.83     68.57 o
  -9   7   9      186.24      211.31     34.04 o
  -8   7   9       41.42       78.00     23.86 o
  -7   7   9      206.58      216.87     28.94 o
  -6   7   9      251.53      246.97     33.66 o
  -5   7   9      177.43      198.37     25.13 o
  -4   7   9      440.49      478.75     54.41 o
  -3   7   9        0.46        8.26     50.39 o
  -2   7   9      605.71      531.63     43.69 o
  -1   7   9      130.43       73.64     61.78 o
   0   7   9     1633.72     1581.49    135.22 o
   1   7   9       19.19       -6.56     21.85 o
   2   7   9     1100.75     1017.61     88.40 o
   3   7   9        5.40      -70.37     70.37 o
   4   7   9      718.48      778.12     62.87 o
   5   7   9      167.63       45.17     86.01 o
   6   7   9      107.31       49.00     93.39 o
   7   7   9      198.75       93.40    118.54 o
   8   7   9       54.70      -72.54    101.59 o
 -10   8   9       68.82      -97.72     97.72 o
  -9   8   9        9.32      -72.61     88.30 o
  -8   8   9       28.02      -21.05     27.42 o
  -7   8   9      146.25      139.66     27.82 o
  -6   8   9      170.34      161.27     27.90 o
  -5   8   9      430.77      538.23     60.32 o
  -4   8   9       43.58       37.05     48.94 o
  -3   8   9      542.14      612.73     65.55 o
  -2   8   9       14.33       70.71     66.16 o
  -1   8   9      481.30      521.57     42.43 o
   0   8   9       33.73       45.55     58.39 o
   1   8   9      426.13      483.52     51.59 o
   2   8   9      119.21      103.33     23.58 o
   3   8   9      565.82      543.99     71.08 o
   4   8   9      104.04       95.79     26.81 o
   5   8   9      163.84      155.73     29.71 o
   6   8   9       86.54      -13.00     94.87 o
   7   8   9       64.81      -56.37     79.66 o
 -10   9   9        1.38      -67.23    103.70 o
  -9   9   9       28.86      -46.53     80.62 o
  -8   9   9       39.50      -91.71     91.71 o
  -7   9   9      164.01      195.08     29.81 o
  -5   9   9       97.58      108.97     32.31 o
  -4   9   9      244.69      290.16     27.84 o
  -3   9   9      209.56      226.05     25.63 o
  -2   9   9      532.47      505.21     52.12 o
  -1   9   9        7.89       -9.73     52.16 o
   0   9   9      125.62      136.67     22.46 o
   1   9   9        0.05       20.61     38.66 o
   2   9   9      295.67      278.74     31.50 o
   3   9   9       35.54       45.70     60.48 o
   4   9   9      179.21      156.31     30.69 o
   5   9   9       40.79        0.00     83.96 o
   6   9   9       33.45       13.85     90.90 o
  -9  10   9        4.93      -49.28     85.41 o
  -8  10   9      116.71      145.18     31.53 o
  -7  10   9       29.04       33.39     27.15 o
  -6  10   9       96.28       85.18     28.50 o
  -5  10   9      100.16       11.26     87.85 o
  -4  10   9       29.23      -21.45     67.88 o
  -3  10   9       93.53       86.29     24.85 o
  -2  10   9       44.44       62.46     57.02 o
  -1  10   9      378.25      383.79     40.81 o
   0  10   9        0.98       32.50     67.55 o
   1  10   9      290.29      261.13     43.26 o
   2  10   9       15.94      -91.06     91.06 o
   3  10   9      237.65      228.70     31.10 o
   4  10   9       68.76       66.94     26.55 o
   5  10   9       53.29       83.14     83.14 o
   6  10   9       77.45       88.40     88.40 o
  -9  11   9       18.89      -34.56     81.10 o
  -8  11   9        7.13      -79.67     96.94 o
  -7  11   9       58.63        0.00     78.18 o
  -6  11   9       26.32       39.11     59.74 o
  -5  11   9       53.04      -36.58     86.98 o
  -3  11   9      141.40      149.78     26.76 o
  -2  11   9      212.26       68.27     73.77 o
  -1  11   9       34.43      -46.20     76.61 o
   0  11   9      240.53      255.00     38.31 o
   1  11   9        9.89       36.89     70.59 o
   2  11   9      147.59      136.34     30.76 o
   3  11   9       11.30      -26.93     78.48 o
   4  11   9       57.22      -14.18     83.75 o
   5  11   9       16.08       29.90     76.09 o
  -8  12   9       84.21      -17.07    116.88 o
  -7  12   9        2.57      -61.14     86.45 o
  -6  12   9       77.99      -55.89     98.80 o
  -5  12   9       61.69       78.56     84.83 o
  -4  12   9       58.80       75.42     61.53 o
  -3  12   9       48.35       78.58     26.57 o
  -2  12   9       65.52      103.22     26.98 o
  -1  12   9       52.89       12.56     69.74 o
   0  12   9       51.61       75.58     25.82 o
   1  12   9      149.13       93.26    104.07 o
   2  12   9        8.13      -27.73     73.43 o
   3  12   9      112.83      103.52     37.02 o
  -6  13   9       65.15       14.98     83.35 o
  -5  13   9       73.44       84.27     77.01 o
  -4  13   9      101.75       54.05     85.53 o
  -2  13   9       95.07      -79.91     86.35 o
  -1  13   9        1.75       54.16     71.67 o
   0  13   9       97.72      116.52     32.16 o
   2  13   9       95.60      126.02     35.78 o
  -4  14   9       11.03       57.97     76.72 o
  -3  14   9       55.25       28.55    100.99 o
  -2  14   9       10.07      -28.66     97.22 o
  -1  14   9       68.38       62.47     32.66 o
   2 -16  10        1.19      -87.17     94.17 o
  -2 -15  10       43.23       92.15     29.87 o
  -1 -15  10       11.32        0.00     90.93 o
   0 -15  10       55.15      -69.05     96.60 o
   1 -15  10        0.01        0.00     94.62 o
   2 -15  10       36.81       27.19     76.87 o
   3 -15  10        0.40      -93.44     93.44 o
   4 -15  10       40.56       82.79     89.39 o
  -3 -14  10        6.52      -13.77     74.38 o
  -2 -14  10       11.66       13.45     74.65 o
  -1 -14  10       22.34      -13.07     83.79 o
   0 -14  10        1.52      -77.22     83.33 o
   1 -14  10       64.60       62.03     27.64 o
   2 -14  10        0.15      -38.07     58.09 o
   3 -14  10       68.38       76.40     76.40 o
   4 -14  10        5.23       66.17     25.24 o
   5 -14  10       17.49      -86.85     86.85 o
   6 -14  10       27.64       60.71     29.19 o
   7 -14  10       38.23       57.14     33.05 o
  -5 -13  10       46.01       28.32     79.99 o
  -4 -13  10       20.18       67.27     79.62 o
  -3 -13  10       60.54       71.09     28.89 o
  -2 -13  10       83.77       37.50     78.09 o
  -1 -13  10       29.12       39.56     24.56 o
   0 -13  10       96.66       82.26     27.45 o
   1 -13  10        0.22        0.00     64.78 o
   2 -13  10      119.35      122.35     28.39 o
   3 -13  10        0.88       34.18     25.11 o
   4 -13  10      160.27      160.15     27.62 o
   5 -13  10        4.43        0.00     68.10 o
   6 -13  10       53.70      -12.96     69.60 o
   7 -13  10        2.31      -54.17     76.68 o
   8 -13  10       18.25       20.41     32.58 o
  -6 -12  10       65.01       56.36     82.19 o
  -5 -12  10       13.81       26.45     74.72 o
  -4 -12  10      135.96      131.43     31.18 o
  -3 -12  10       69.16       32.91     28.28 o
  -2 -12  10      113.00       89.45     28.12 o
  -1 -12  10       77.36      110.87     24.82 o
   0 -12  10       44.89       55.03     70.47 o
   1 -12  10      169.99      204.33     25.54 o
   2 -12  10        2.46       21.87     72.72 o
   3 -12  10      171.63      171.55     29.83 o
   4 -12  10        0.01      -66.83     66.83 o
   5 -12  10      102.17      105.13     26.49 o
   6 -12  10       18.03       25.91     23.65 o
   7 -12  10       39.18      -51.52     91.07 o
   8 -12  10       17.64      -86.34     86.34 o
  -7 -11  10       61.92       98.97     33.94 o
  -6 -11  10       19.73      -53.27     82.14 o
  -4 -11  10       19.35       23.41     52.36 o
  -3 -11  10      102.66       66.92     66.92 o
  -2 -11  10       99.47       21.46     71.08 o
   0 -11  10      203.11      266.23     28.07 o
   1 -11  10       80.86       79.39     23.40 o
   2 -11  10      276.70      305.32     39.62 o
   3 -11  10       18.14       51.11     60.52 o
   4 -11  10      179.93      209.74     27.71 o
   5 -11  10       27.99      -68.03     68.03 o
   6 -11  10      147.95     -111.75    111.75 o
   7 -11  10       18.03       36.61     55.89 o
   8 -11  10       40.01      -83.40     83.40 o
   9 -11  10       58.98       99.26     29.31 o
  -7 -10  10        7.07      -27.43     86.73 o
  -6 -10  10       36.50       75.46     75.46 o
  -5 -10  10        1.03      -70.08     70.08 o
  -4 -10  10       91.72       65.72     65.72 o
  -3 -10  10      133.59      138.84     23.81 o
  -2 -10  10       26.35       44.76     20.90 o
  -1 -10  10      279.53      221.61     27.61 o
   0 -10  10        2.65        9.46     57.32 o
   1 -10  10      129.57      164.58     25.06 o
   2 -10  10        4.53        0.00     60.75 o
   3 -10  10      278.90      309.69     28.31 o
   4 -10  10        5.50       29.45     44.98 o
   5 -10  10      283.18      271.33     36.70 o
   6 -10  10        0.07      -20.97     20.97 o
   7 -10  10       45.02      -70.99     70.99 o
   8 -10  10       18.91      -12.57     80.61 o
   9 -10  10       88.95      139.61     28.05 o
  -8  -9  10        6.27        0.00     70.55 o
  -7  -9  10      133.40       99.20     30.61 o
  -6  -9  10        0.19      -11.88     70.29 o
  -5  -9  10      377.41      380.19     37.94 o
  -4  -9  10       41.16      -40.98     72.35 o
  -3  -9  10      370.92      401.09     42.91 o
  -2  -9  10      259.73      237.68     27.77 o
  -1  -9  10      236.73      237.36     27.46 o
   1  -9  10        7.51        0.00     63.56 o
   2  -9  10      519.60      530.72     62.43 o
   3  -9  10       47.77        8.88     58.25 o
   4  -9  10      414.76      366.66     43.17 o
   5  -9  10        0.02       -9.70     62.20 o
   6  -9  10      160.91      159.73     26.17 o
   7  -9  10       23.68       56.13     60.54 o
   8  -9  10       97.57       48.95     64.74 o
   9  -9  10       14.27       66.56     78.84 o
  10  -9  10       23.59       53.14     30.54 o
  -8  -8  10       92.44        0.00     82.37 o
  -7  -8  10        0.11      -61.74     91.66 o
  -6  -8  10      152.47      -78.56     90.44 o
  -5  -8  10        4.60      -81.80     81.80 o
  -4  -8  10      514.67      501.19     50.75 o
  -3  -8  10       17.49       46.16     19.04 o
  -2  -8  10       30.32       -8.60     46.08 o
  -1  -8  10       27.35      -62.86     62.86 o
   0  -8  10      478.42      528.56     60.79 o
   1  -8  10      754.78      773.39     69.51 o
   2  -8  10       25.19       -8.10     55.46 o
   3  -8  10      521.15      523.79     57.65 o
   4  -8  10        6.64      -26.07     54.26 o
   5  -8  10      434.71      395.32     37.69 o
   6  -8  10       15.26       49.71     53.62 o
   7  -8  10      166.10      177.81     25.25 o
   8  -8  10       62.80      -11.94     76.47 o
   9  -8  10      123.82      144.47     28.10 o
  10  -8  10       57.71       57.03     66.85 o
  -9  -7  10       97.14       88.17     80.48 o
  -8  -7  10        0.30        0.00     26.32 o
  -7  -7  10      138.26      101.31     29.07 o
  -6  -7  10        8.94       25.16     19.82 o
  -5  -7  10      180.85       67.89     75.78 o
  -4  -7  10       60.73      -18.00     64.69 o
  -3  -7  10      357.32      367.40     39.22 o
  -2  -7  10      224.31      246.82     28.25 o
  -1  -7  10      747.73      738.62     62.29 o
   0  -7  10      509.78      508.71     49.60 o
   1  -7  10        4.27        7.49     48.86 o
   2  -7  10      509.05      504.40     38.78 o
   3  -7  10        1.32       15.66     34.86 o
   4  -7  10      570.30      559.03     64.16 o
   5  -7  10        2.84      -26.45     45.77 o
   6  -7  10      274.96      280.26     28.18 o
   7  -7  10       77.09       96.26     22.89 o
   8  -7  10      312.85      311.89     31.73 o
   9  -7  10       35.50       48.75     27.03 o
  10  -7  10       75.30       38.70     32.01 o
  -9  -6  10        0.07       70.39     83.32 o
  -8  -6  10      129.06      103.21     30.91 o
  -7  -6  10        2.48       11.22     68.01 o
  -6  -6  10      273.66      298.06     27.49 o
  -5  -6  10       33.40        0.00     59.32 o
  -4  -6  10      361.85      383.59     31.24 o
  -3  -6  10      415.27      404.52     41.16 o
  -2  -6  10      625.08      664.19     66.02 o
  -1  -6  10     1988.34     2122.10    133.61 o
   0  -6  10      544.76      517.54     46.57 o
   1  -6  10     1047.46      989.94     75.44 o
   2  -6  10      147.26      161.92     21.80 o
   3  -6  10      324.17      381.66     36.03 o
   4  -6  10      266.22      258.41     29.12 o
   5  -6  10      573.00      613.44     65.66 o
   6  -6  10       59.43       83.59     19.12 o
   7  -6  10      285.29      287.48     28.10 o
   8  -6  10        8.81       57.74     73.87 o
   9  -6  10       18.12       77.42     63.23 o
  10  -6  10        4.70      -83.05     83.05 o
 -10  -5  10        1.70      -75.90     84.48 o
  -9  -5  10       72.96       99.62     28.57 o
  -8  -5  10       61.51       76.35     24.95 o
  -7  -5  10      360.07      323.38     35.40 o
  -6  -5  10       18.27       29.88     20.80 o
  -5  -5  10     1164.24     1123.38     82.43 o
  -4  -5  10       29.51        0.00     64.64 o
  -3  -5  10      256.10      268.57     25.01 o
  -2  -5  10      636.81      664.08     59.47 o
  -1  -5  10      712.17      656.47     58.75 o
   0  -5  10      761.76      821.77     62.92 o
   1  -5  10      372.37      428.93     40.53 o
   2  -5  10      642.13      592.94     61.11 o
   3  -5  10      575.54      498.98     61.27 o
   4  -5  10      695.79      707.03     63.33 o
   5  -5  10        8.59       24.61     54.98 o
   6  -5  10      436.99      419.35     31.91 o
   7  -5  10      127.08       98.88     24.24 o
   8  -5  10      239.43      204.01     29.40 o
   9  -5  10       99.06       76.99     88.97 o
  10  -5  10       11.88       85.50     77.97 o
 -10  -4  10       48.89       10.39     33.80 o
  -9  -4  10       45.64      -38.87     74.49 o
  -8  -4  10       90.01       80.40     25.87 o
  -7  -4  10       57.72       61.25     61.25 o
  -6  -4  10      658.25      781.23     72.99 o
  -5  -4  10        1.93      -49.57     53.59 o
  -4  -4  10      640.28      672.24     61.82 o
  -3  -4  10      463.51      440.45     44.04 o
  -2  -4  10      971.33      939.59     93.61 o
  -1  -4  10      332.00      313.69     26.15 o
   0  -4  10      175.71      202.18     21.06 o
   1  -4  10      703.41      689.12     54.85 o
   2  -4  10      370.91      349.16     28.41 o
   3  -4  10      546.71      538.30     52.10 o
   4  -4  10      923.21      901.75     71.61 o
   5  -4  10      895.70      801.11     70.99 o
   6  -4  10       50.03       26.70     59.84 o
   7  -4  10      336.66      361.01     38.95 o
   8  -4  10        0.08      -34.03     81.04 o
   9  -4  10      184.67      187.38     29.76 o
  10  -4  10       56.26       14.25     99.78 o
 -10  -3  10       13.11      -13.97     75.49 o
  -9  -3  10      100.49       49.91     72.71 o
  -8  -3  10        1.29      -66.34     76.56 o
  -7  -3  10      121.19      116.54     25.27 o
  -6  -3  10        0.00       26.40     40.23 o
  -5  -3  10      368.34      331.09     37.93 o
  -4  -3  10      253.22      248.50     27.30 o
  -3  -3  10      748.31      673.21     51.36 o
  -2  -3  10     1262.04     1476.05    112.19 o
  -1  -3  10     1028.70     1023.76     93.68 o
   0  -3  10     1373.92     1249.33     99.61 o
   1  -3  10      181.38      173.58     20.20 o
   2  -3  10     1951.29     1939.00    121.83 o
   3  -3  10      115.32      137.21     19.55 o
   4  -3  10     1112.23     1033.27    100.98 o
   5  -3  10       46.60        7.89     58.74 o
   6  -3  10     1686.23     1974.02    139.09 o
   7  -3  10        2.13      -19.98     58.32 o
   8  -3  10      218.02      232.36     30.09 o
   9  -3  10       27.54       89.81     77.99 o
  10  -3  10       44.38       42.89    107.85 o
 -11  -2  10       13.05       30.38     77.55 o
 -10  -2  10      103.42      105.53     32.04 o
  -9  -2  10      100.27       86.51     80.97 o
  -8  -2  10      331.26      300.91     34.31 o
  -7  -2  10       14.15       19.51     69.08 o
  -6  -2  10      921.14      935.62     73.13 o
  -5  -2  10        2.81       23.65     49.31 o
  -4  -2  10      796.47      756.42     64.28 o
  -3  -2  10      646.24      692.29     57.97 o
  -2  -2  10     1410.87     1482.52    105.56 o
  -1  -2  10      116.74      132.93     18.00 o
   0  -2  10     1361.09     1607.01    105.95 o
   1  -2  10      578.96      542.17     43.72 o
   2  -2  10      855.88      808.25     63.02 o
   3  -2  10      468.34      494.48     51.81 o
   4  -2  10       29.74       -7.35     59.11 o
   5  -2  10     1110.51     1243.33    111.76 o
   6  -2  10       55.80       -9.12     66.33 o
   7  -2  10      462.49      556.38     54.51 o
   8  -2  10       44.61       11.67     65.08 o
   9  -2  10       89.19       49.65     29.72 o
  10  -2  10       51.77       89.69     29.86 o
 -11  -1  10       43.57       87.64     32.68 o
 -10  -1  10       69.12       80.17     86.58 o
  -9  -1  10      108.60      116.91     26.68 o
  -8  -1  10       38.69       42.75     67.60 o
  -7  -1  10      527.45      501.37     46.01 o
  -6  -1  10       96.22       51.44     47.00 o
  -5  -1  10      557.03      600.98     56.85 o
  -4  -1  10      101.62      131.88     19.17 o
  -3  -1  10     1506.09     1382.94    113.73 o
  -2  -1  10        1.17      -60.43     60.43 o
  -1  -1  10     1159.65     1219.18     94.61 o
   0  -1  10      312.20      291.68     41.17 o
   1  -1  10     2066.26     2249.51    124.45 o
   2  -1  10     1902.96     1716.24    127.78 o
   3  -1  10      121.29      131.24     19.98 o
   4  -1  10      469.44      494.61     40.92 o
   5  -1  10       65.05      -24.64     55.15 o
   6  -1  10      427.64      415.14     49.05 o
   7  -1  10        4.69        0.00     80.79 o
   8  -1  10      225.26      257.13     30.74 o
   9  -1  10       36.09       66.78     78.96 o
  10  -1  10      139.12      163.11     34.17 o
 -10   0  10       57.56      118.34     26.67 o
  -9   0  10        8.51        0.00     64.25 o
  -8   0  10      133.50      -31.59     83.54 o
  -7   0  10       37.65        9.48     41.20 o
  -6   0  10      466.97      448.40     51.28 o
  -5   0  10      102.85      119.68     21.02 o
  -4   0  10      865.34      664.60     64.36 o
  -3   0  10       71.16       63.98     18.70 o
  -2   0  10     2519.51     2539.78    136.03 o
  -1   0  10      385.28      374.59     46.36 o
   0   0  10     1362.50     1628.99    109.91 o
   1   0  10     1318.45     1461.75    109.94 o
   2   0  10      818.21      869.13     65.99 o
   3   0  10     1468.21     1600.31    124.11 o
   4   0  10       31.80       64.45     18.03 o
   5   0  10     1379.78     1295.49    114.12 o
   6   0  10       31.22        2.36     21.24 o
   7   0  10      306.26      336.65     34.41 o
   8   0  10       19.76       60.10     64.69 o
   9   0  10      108.24       54.10     91.69 o
  10   0  10       12.19       59.92     79.23 o
 -10   1  10       37.75       63.67     52.45 o
  -9   1  10       62.44       92.98     77.06 o
  -8   1  10       34.07      -52.53     77.86 o
  -7   1  10      460.68      405.46     39.06 o
  -6   1  10       14.15      -42.82     59.97 o
  -5   1  10      878.23      962.24     70.84 o
  -4   1  10      453.98      432.71     51.19 o
  -3   1  10      950.40      878.82     67.77 o
  -2   1  10       53.44       61.65     17.69 o
  -1   1  10     1369.68     1376.33     97.95 o
   0   1  10      793.04      958.78     67.33 o
   1   1  10      842.47      802.97     59.12 o
   2   1  10      350.09      393.50     39.06 o
   3   1  10      352.74      351.85     43.71 o
   4   1  10      411.79      424.10     47.96 o
   5   1  10      416.27      415.63     36.31 o
   6   1  10      567.47      517.96     52.39 o
   7   1  10        1.30      -68.13     68.13 o
   8   1  10      202.62      175.08     31.06 o
   9   1  10       58.59       67.12     31.06 o
  10   1  10       74.10       30.31    107.23 o
 -11   2  10       83.34      124.52     34.70 o
 -10   2  10       34.22       25.28     71.68 o
  -9   2  10       51.42       70.05     80.89 o
  -8   2  10      257.03      251.22     33.52 o
  -7   2  10      326.26      323.39     27.39 o
  -6   2  10      867.01      854.46     73.71 o
  -5   2  10       11.71       15.92     35.49 o
  -4   2  10     3615.13     3734.02    180.24 o
  -3   2  10      104.43      110.39     20.13 o
  -2   2  10     1668.42     1555.07    111.67 o
  -1   2  10      599.15      754.29     55.01 o
   0   2  10      620.81      626.34     60.15 o
   1   2  10      415.86      410.93     35.24 o
   2   2  10      657.05      570.33     66.46 o
   3   2  10      553.81      688.77     64.25 o
   4   2  10      134.56      138.55     21.71 o
   5   2  10      688.38      797.34     67.79 o
   6   2  10       53.16       80.60     21.49 o
   7   2  10      415.17      529.71     64.28 o
   8   2  10       19.59       25.23     77.84 o
   9   2  10      169.79      198.67     36.78 o
  10   2  10        0.57       15.44     77.11 o
 -11   3  10       11.63       53.69     62.94 o
 -10   3  10       26.88       25.63     27.98 o
  -9   3  10       49.94       69.90     24.42 o
  -8   3  10       96.25       65.15     65.15 o
  -7   3  10       77.32       78.84     69.71 o
  -6   3  10       24.12       44.76     57.35 o
  -5   3  10      192.22      171.84     22.83 o
  -4   3  10      161.35      147.53     21.67 o
  -3   3  10     2688.34     2669.40    151.55 o
  -2   3  10      820.54      769.19     65.63 o
  -1   3  10      407.30      419.46     44.06 o
   0   3  10      204.53      248.67     29.12 o
   1   3  10      702.25      787.06     59.89 o
   2   3  10      605.85      593.47     65.30 o
   3   3  10      233.14      226.37     27.04 o
   4   3  10     1090.74     1030.19    101.34 o
   5   3  10      243.72      213.87     26.97 o
   6   3  10      732.14      597.88     44.76 o
   7   3  10       11.47      -35.11     67.24 o
   8   3  10      193.00      151.40     32.82 o
   9   3  10        1.39      -28.91     76.38 o
 -11   4  10       29.40      -41.21     53.22 o
 -10   4  10       44.79       47.87     27.10 o
  -9   4  10       46.16       33.79     25.45 o
  -8   4  10      102.01      172.12     29.49 o
  -7   4  10      200.85      188.31     28.54 o
  -6   4  10      734.87      786.63     73.71 o
  -5   4  10        0.15      -42.44     55.66 o
  -4   4  10      735.84      753.23     69.56 o
  -3   4  10       71.11      103.57     17.83 o
  -2   4  10      270.12      241.06     25.30 o
  -1   4  10      195.92      201.14     22.88 o
   0   4  10      348.19      353.51     38.57 o
   1   4  10      171.71      195.25     23.76 o
   2   4  10      958.00      930.72     72.72 o
   3   4  10     1134.86     1127.64     85.19 o
   4   4  10      277.19      293.81     28.30 o
   5   4  10      557.11      508.19     56.92 o
   6   4  10       20.47       11.04     23.99 o
   7   4  10      391.58      530.76     65.96 o
   8   4  10       33.92       38.79     26.71 o
   9   4  10      126.50      157.03     37.64 o
 -11   5  10        0.50      -14.36     29.63 o
 -10   5  10       64.87       13.85     84.02 o
  -9   5  10      163.99      208.34     30.07 o
  -8   5  10      140.11      -35.08     88.20 o
  -7   5  10      495.99      523.79     61.47 o
  -6   5  10        7.23       28.87     55.36 o
  -5   5  10      928.21      868.22     77.29 o
  -4   5  10       47.18       33.09     48.25 o
  -3   5  10      717.08      686.77     61.95 o
  -2   5  10        8.38      -30.74     50.98 o
  -1   5  10      405.79      411.18     29.55 o
   0   5  10      104.82      113.88     20.90 o
   1   5  10     1713.14     1590.13    132.36 o
   2   5  10      495.71      403.87     43.79 o
   3   5  10      118.07      140.59     26.04 o
   4   5  10      233.17      206.59     27.18 o
   5   5  10        1.08      -74.45     77.42 o
   6   5  10       58.17       93.05     25.35 o
   7   5  10        1.28      -38.33     73.39 o
   8   5  10      130.11       84.19    103.09 o
 -11   6  10       39.78       92.69     32.22 o
 -10   6  10       40.25       63.25     29.00 o
  -9   6  10      154.14      168.37     31.59 o
  -8   6  10      139.91      111.92     28.29 o
  -7   6  10        0.88       56.67     19.72 o
  -6   6  10      462.31      413.33     51.07 o
  -5   6  10       26.86      -46.55     51.88 o
  -4   6  10      745.27      691.51     72.13 o
  -3   6  10        7.27        0.00     54.45 o
  -2   6  10      722.59      669.20     54.42 o
  -1   6  10        0.36       13.37     17.54 o
   0   6  10     1423.85     1326.64     92.33 o
   1   6  10      489.47      587.82     56.98 o
   2   6  10      504.70      479.35     54.54 o
   3   6  10      669.59      662.34     78.81 o
   4   6  10      250.48      325.76     36.04 o
   5   6  10      477.65      508.36     61.49 o
   6   6  10        0.40       26.05     26.26 o
   7   6  10      158.44       80.37     92.81 o
   8   6  10        1.64      -43.87     91.38 o
 -10   7  10       55.30       17.61     35.11 o
  -9   7  10       30.85      -98.71     98.71 o
  -8   7  10       23.92      -38.20     91.04 o
  -7   7  10      218.74      256.09     42.75 o
  -6   7  10       36.12       47.23     23.18 o
  -5   7  10      321.37      298.18     28.73 o
  -4   7  10        0.11      -46.07     55.97 o
  -3   7  10      307.11      272.35     32.58 o
  -2   7  10        3.08      -58.01     58.01 o
  -1   7  10      273.07      270.22     28.31 o
   0   7  10       51.58        8.98     62.86 o
   1   7  10      503.78      490.73     54.00 o
   2   7  10      377.55      403.56     31.37 o
   3   7  10      286.64      252.25     34.97 o
   4   7  10      149.98      188.26     28.08 o
   5   7  10      114.30       95.28     78.98 o
   6   7  10      230.09      258.91     32.67 o
   7   7  10        0.57       13.90     97.57 o
 -10   8  10       11.24       49.57     85.83 o
  -9   8  10       35.88        0.00     73.51 o
  -8   8  10       47.22       27.00     89.49 o
  -7   8  10       52.00       48.74     77.06 o
  -6   8  10      194.88      212.77     26.69 o
  -5   8  10       33.96       42.63     21.43 o
  -4   8  10      506.59      550.22     62.14 o
  -3   8  10       17.73       57.20     61.71 o
  -2   8  10      493.57      467.57     41.88 o
  -1   8  10       48.85       66.47     57.79 o
   0   8  10      537.07      612.73     58.63 o
   1   8  10       60.64       56.78     21.77 o
   2   8  10      496.44      475.71     37.65 o
   3   8  10      161.36      149.37     25.82 o
   4   8  10       73.60      -23.74     75.13 o
   5   8  10      147.80      168.24     28.25 o
   6   8  10        4.75      -54.56     84.01 o
   7   8  10      101.84      102.74    102.74 o
  -9   9  10       18.79        0.00     87.88 o
  -7   9  10      116.52      -12.90     94.14 o
  -6   9  10       38.92       25.17     22.60 o
  -5   9  10       73.71       33.11     68.95 o
  -4   9  10       34.87       35.53     22.19 o
  -3   9  10      182.55      186.97     25.40 o
  -2   9  10       10.34       36.91     20.60 o
  -1   9  10      500.97      503.79     46.10 o
   0   9  10      168.36      217.04     34.31 o
   1   9  10      153.78       21.88     67.35 o
   2   9  10       90.04       75.72     27.72 o
   4   9  10      105.11        0.00     93.66 o
   5   9  10       12.72      -85.73     85.73 o
   6   9  10       75.60      103.30     33.68 o
  -9  10  10       21.35       41.15     32.89 o
  -8  10  10       54.49      -76.60    100.55 o
  -7  10  10       63.56       70.65     27.02 o
  -6  10  10       67.53      -25.26     79.85 o
  -5  10  10       61.93       67.85     23.88 o
  -4  10  10      180.92      170.72     27.45 o
  -3  10  10       43.87       66.19     71.47 o
  -2  10  10      282.40      271.96     41.76 o
  -1  10  10       66.49       22.28     68.61 o
   0  10  10       70.00       57.06     67.49 o
   1  10  10       57.74       53.27     24.31 o
   2  10  10      157.88      141.95     28.11 o
   3  10  10       48.57       12.95     84.94 o
   4  10  10       64.66      141.73     26.74 o
   5  10  10       78.38      150.63     30.39 o
  -8  11  10       63.34      114.68     34.06 o
  -7  11  10       44.63       44.16     76.52 o
  -5  11  10      109.72       25.24     89.38 o
  -4  11  10       12.40      -24.21     76.63 o
  -3  11  10      153.21      106.95     98.63 o
  -2  11  10        6.72      -23.73     75.01 o
  -1  11  10      272.97      320.23     32.83 o
   0  11  10        1.90       12.34     80.98 o
   1  11  10      288.89      353.17     33.63 o
   2  11  10       20.59      -66.64     81.03 o
   4  11  10       83.37      108.59     31.46 o
  -7  12  10       13.80       78.69     75.46 o
  -6  12  10       53.18       80.35     31.31 o
  -5  12  10       11.74       13.50     58.99 o
  -4  12  10       80.27       96.01     28.46 o
  -3  12  10        0.25       38.35     58.55 o
  -2  12  10       65.88       46.39     27.34 o
   0  12  10      122.82      159.91     27.11 o
   1  12  10        1.36       55.12     55.12 o
   2  12  10      152.12      100.38     87.22 o
   3  12  10       39.15       29.85     92.15 o
  -5  13  10       86.62       86.90     79.36 o
  -4  13  10        3.18      -69.73     91.48 o
  -3  13  10       79.58       41.19     78.83 o
  -2  13  10        0.01      -27.52     93.24 o
  -1  13  10       73.13      -41.96    105.49 o
   0  13  10        7.43       42.99     65.78 o
   1  13  10       85.87      107.99     33.79 o
  -1 -15  11       53.94       49.60     33.57 o
   0 -15  11        0.12      -28.51     83.18 o
   1 -15  11       48.90       42.34     73.41 o
   2 -15  11        6.56      -42.23     73.17 o
   3 -15  11       23.58       42.39     81.21 o
   4 -15  11       18.91       20.44     28.17 o
  -3 -14  11        7.70      -57.02     94.49 o
  -2 -14  11       44.92       69.24    100.82 o
  -1 -14  11        0.19      -87.86     87.86 o
   0 -14  11       39.54       35.04     27.81 o
   1 -14  11        5.15        0.00     45.72 o
   2 -14  11       56.67       39.56     75.70 o
   3 -14  11       16.32      -53.01     81.68 o
   4 -14  11       56.94       40.31     96.01 o
   5 -14  11        2.55      -97.43     97.43 o
   6 -14  11        7.27      -85.52     92.43 o
  -4 -13  11        9.77      -27.83     65.18 o
  -3 -13  11       72.20       53.43     70.77 o
  -2 -13  11        0.03       29.17     25.67 o
  -1 -13  11       68.29       50.64     80.01 o
   0 -13  11        3.98       74.70     74.70 o
   1 -13  11       59.58      140.22     24.82 o
   2 -13  11       22.65       49.24     57.70 o
   3 -13  11      103.88      116.23     27.47 o
   4 -13  11        5.93       14.16     25.44 o
   5 -13  11        7.23      -76.79     76.79 o
   6 -13  11       60.62      -27.00     63.32 o
   7 -13  11       20.09       70.79     90.66 o
  -5 -12  11       10.35       27.49     84.88 o
  -4 -12  11       25.03       13.07     72.82 o
  -3 -12  11       13.52      -75.15     86.83 o
  -2 -12  11      127.61        0.00     83.85 o
  -1 -12  11        3.96        0.00     70.75 o
   0 -12  11      130.88      102.84     28.16 o
   2 -12  11      213.99      236.78     30.57 o
   3 -12  11       17.33      -46.36     71.53 o
   4 -12  11       49.01       11.87     77.73 o
   5 -12  11       55.29       39.76     26.82 o
   6 -12  11       70.63        0.00     94.09 o
   7 -12  11       13.10      -13.45     79.89 o
   8 -12  11        0.13     -103.21    103.21 o
  -6 -11  11       50.36       41.67     86.77 o
  -4 -11  11       91.00      119.65     27.84 o
  -3 -11  11      130.29      118.67     28.17 o
  -2 -11  11       32.80       43.79     23.26 o
  -1 -11  11       98.18      131.87     25.59 o
   0 -11  11       10.55       53.92     78.48 o
   1 -11  11      233.44      254.38     37.37 o
   2 -11  11       26.14       29.42     22.19 o
   3 -11  11      496.14      496.42     49.52 o
   4 -11  11        6.16      -55.68     82.53 o
   5 -11  11       90.81      111.33     25.96 o
   6 -11  11       17.34       37.99     25.33 o
   7 -11  11       60.59      -38.75     97.59 o
   8 -11  11       65.81       94.64     30.89 o
   9 -11  11       21.08      -29.40     85.82 o
  -7 -10  11       63.99       14.17     86.37 o
  -6 -10  11        8.90      -13.08     77.27 o
  -5 -10  11       66.62        0.00     89.26 o
  -4 -10  11      102.18       57.15     73.26 o
  -3 -10  11       22.36      -32.59     72.93 o
  -2 -10  11      196.57      219.50     28.10 o
  -1 -10  11       15.76       30.47     52.74 o
   0 -10  11      326.73      346.72     34.48 o
   1 -10  11       60.32       34.60     22.17 o
   2 -10  11      210.56      181.08     25.95 o
   3 -10  11       25.10       31.74     21.12 o
   4 -10  11       71.58       95.52     23.62 o
   5 -10  11       92.03      -43.82     77.37 o
   6 -10  11      113.75      104.33     28.86 o
   7 -10  11       42.39      -88.63     88.63 o
   8 -10  11       37.29       40.15     83.55 o
   9 -10  11       45.56      100.84     87.62 o
  -8  -9  11       69.99       29.83     91.91 o
  -6  -9  11       65.68       82.01     25.69 o
  -5  -9  11       35.15      -65.86     65.86 o
  -4  -9  11      139.04      162.32     24.58 o
  -3  -9  11      369.73      337.36     36.95 o
  -2  -9  11       46.80       71.89     21.70 o
  -1  -9  11      510.77      497.03     31.41 o
   0  -9  11        0.36       55.53     50.69 o
   1  -9  11      978.52     1020.58     85.76 o
   2  -9  11       72.30       74.07     65.49 o
   3  -9  11      206.25      224.44     25.78 o
   4  -9  11      294.56      360.04     39.16 o
   5  -9  11      359.07      376.28     46.14 o
   6  -9  11       39.84      -78.58     78.58 o
   7  -9  11       63.96       50.50     24.26 o
   8  -9  11      152.72      153.36     32.60 o
   9  -9  11       19.71      -99.22     99.22 o
  -8  -8  11       39.50       99.83     86.70 o
  -7  -8  11       69.43       90.08     78.27 o
  -6  -8  11        6.13       45.42     21.93 o
  -5  -8  11      174.48      163.72     29.68 o
  -4  -8  11      332.37      458.96     56.85 o
  -3  -8  11      182.37      192.83     31.67 o
  -2  -8  11      358.15      386.63     33.35 o
  -1  -8  11       33.73       70.40     58.34 o
   0  -8  11      574.43      569.23     49.25 o
   1  -8  11       23.90       35.39     19.52 o
   2  -8  11      259.59      253.62     26.43 o
   3  -8  11       17.27      -67.15     67.15 o
   4  -8  11      386.06      384.71     30.24 o
   5  -8  11       53.49        0.00     63.64 o
   6  -8  11       68.21       75.31     24.53 o
   7  -8  11      146.45       96.29     27.74 o
   8  -8  11      109.39       83.59     29.12 o
   9  -8  11       64.83        0.00    107.21 o
  10  -8  11        0.03        0.00     73.36 o
  -9  -7  11        0.04       61.02     80.63 o
  -8  -7  11      153.29       27.25    101.99 o
  -7  -7  11        9.08       48.99     64.87 o
  -6  -7  11      151.98      147.43     26.14 o
  -5  -7  11       86.24      109.86     23.25 o
  -4  -7  11      130.19      149.59     22.13 o
  -3  -7  11      144.44      104.97     23.29 o
  -2  -7  11        0.35       29.82     17.27 o
  -1  -7  11      680.51      751.95     63.24 o
   0  -7  11        0.52      -51.60     51.60 o
   1  -7  11      429.77      413.39     54.86 o
   2  -7  11      294.57      298.04     25.04 o
   3  -7  11      226.56      142.69     24.99 o
   4  -7  11       98.91       78.17     21.57 o
   5  -7  11      317.83      311.85     30.84 o
   6  -7  11      123.50       89.22     25.28 o
   7  -7  11      135.54      131.50     26.96 o
   9  -7  11       36.98       54.77     64.24 o
  10  -7  11       51.26       27.80     31.92 o
  -9  -6  11       65.52      102.42     34.43 o
  -8  -6  11        0.40       13.03     79.35 o
  -7  -6  11      118.61      134.53     25.96 o
  -6  -6  11       66.08       52.91     62.57 o
  -5  -6  11      171.39      196.92     26.91 o
  -4  -6  11      321.60      255.56     40.30 o
  -3  -6  11       21.95       25.27     52.47 o
  -2  -6  11      107.01      100.92     21.61 o
  -1  -6  11      244.13      237.33     31.33 o
   0  -6  11      896.05      733.17     67.62 o
   1  -6  11      112.34      146.26     20.51 o
   2  -6  11       83.26       69.16     57.99 o
   3  -6  11       67.40       95.75     19.96 o
   4  -6  11      951.71     1007.97     76.48 o
   5  -6  11      102.40       72.57     64.19 o
   6  -6  11       71.50       82.98     21.31 o
   7  -6  11      112.98      -32.80     68.39 o
   8  -6  11       81.86       60.99     72.21 o
   9  -6  11       53.17        0.00     81.52 o
  10  -6  11        0.56      -29.83     78.96 o
 -10  -5  11       79.75       47.19     81.72 o
  -9  -5  11        1.75       -7.05     27.99 o
  -8  -5  11      142.62      100.11     93.59 o
  -7  -5  11       13.73      -44.80     63.30 o
  -6  -5  11      233.57      295.40     41.24 o
  -5  -5  11      685.70      654.26     69.23 o
  -4  -5  11      390.52      394.52     26.72 o
  -3  -5  11      553.52      632.53     62.06 o
  -2  -5  11      746.22      837.63     67.86 o
  -1  -5  11     2361.58     2334.92    140.86 o
   0  -5  11      353.64      424.93     48.54 o
   1  -5  11      780.36      726.45     68.34 o
   2  -5  11      460.66      483.38     42.67 o
   3  -5  11     2396.01     2584.70    150.19 o
   4  -5  11        4.69       17.30     17.73 o
   5  -5  11      620.03      770.98     66.65 o
   6  -5  11      164.85      164.65     26.68 o
   7  -5  11      375.72      297.59     31.83 o
   8  -5  11       44.21      -24.20     76.31 o
   9  -5  11       19.17       16.84     26.37 o
  10  -5  11       86.91       74.58     80.33 o
 -10  -4  11        0.11      -30.25     95.67 o
  -9  -4  11      161.20       27.00    106.40 o
  -8  -4  11        4.27       42.12     21.96 o
  -7  -4  11      146.80      179.97     26.83 o
  -6  -4  11        2.67      -19.36     61.26 o
  -5  -4  11      907.37     1172.74    114.66 o
  -4  -4  11      252.95      237.69     25.15 o
  -3  -4  11      141.71      169.75     21.27 o
  -2  -4  11     1286.81     1006.09     75.51 o
  -1  -4  11      216.04      204.36     22.45 o
   0  -4  11     1325.97     1506.41    111.75 o
   1  -4  11       95.51       61.67     59.41 o
   2  -4  11      130.54      117.22     22.05 o
   3  -4  11        0.94      -64.19     64.19 o
   4  -4  11     1383.81     1498.66    122.07 o
   5  -4  11      274.81      282.09     31.10 o
   6  -4  11      745.50      663.36     73.16 o
   7  -4  11       80.96       67.99     24.32 o
   8  -4  11       61.86       11.96     73.00 o
   9  -4  11       63.90       96.05     28.46 o
  10  -4  11       36.89      -44.79     85.78 o
 -10  -3  11       60.60       78.96     34.99 o
  -9  -3  11       12.00       78.06     84.29 o
  -8  -3  11      159.22      166.66     28.45 o
  -7  -3  11       13.61        0.00     62.19 o
  -6  -3  11      224.90      216.00     26.20 o
  -5  -3  11      105.90       76.52     22.37 o
  -4  -3  11       75.91       68.50     19.33 o
  -3  -3  11      408.64      449.15     36.91 o
  -2  -3  11      180.49      180.76     21.63 o
  -1  -3  11      936.36      858.25     65.83 o
   0  -3  11      513.83      559.93     54.91 o
   1  -3  11      196.33       66.54     58.04 o
   2  -3  11      103.64       -6.84     57.94 o
   3  -3  11     1522.74     1713.75    126.23 o
   4  -3  11      250.41      279.41     33.50 o
   5  -3  11      375.74      332.46     27.16 o
   6  -3  11      195.29      147.75     26.82 o
   7  -3  11      236.74      261.99     29.85 o
   8  -3  11      120.57      184.52     27.12 o
   9  -3  11       45.24       54.05     78.74 o
  10  -3  11       47.11       66.22     31.00 o
 -10  -2  11        0.72       35.78     27.15 o
  -9  -2  11      101.25      141.50     31.55 o
  -8  -2  11        0.36        0.00     68.94 o
  -7  -2  11      347.14      329.46     42.48 o
  -6  -2  11      352.04      334.50     29.45 o
  -5  -2  11      488.29      496.56     34.13 o
  -4  -2  11      333.78      330.04     43.29 o
  -3  -2  11      490.65      531.46     46.59 o
  -2  -2  11      874.53      870.89     65.57 o
  -1  -2  11      759.27      809.70     63.14 o
   0  -2  11     1047.42      946.65     65.67 o
   1  -2  11        7.49       45.87     48.56 o
   2  -2  11     2139.33     2068.31    130.90 o
   3  -2  11        0.42      -28.92     56.87 o
   4  -2  11      496.49      465.31     46.75 o
   5  -2  11       19.96      -64.10     64.10 o
   6  -2  11      598.53      742.58     58.66 o
   7  -2  11        6.36       22.70     21.20 o
   8  -2  11       98.34       96.54     79.98 o
   9  -2  11       94.98       40.72     96.85 o
  10  -2  11       44.89       64.44     34.10 o
 -10  -1  11       72.17       83.11    101.76 o
  -8  -1  11      177.76      180.98     27.41 o
  -7  -1  11       32.29       70.66     66.15 o
  -6  -1  11      863.65      776.52     76.97 o
  -5  -1  11      109.34      125.03     22.12 o
  -4  -1  11      556.84      530.72     59.60 o
  -3  -1  11      310.11      301.00     23.72 o
  -2  -1  11     1811.01     1817.38    124.52 o
  -1  -1  11      676.45      622.91     60.36 o
   0  -1  11     1027.86      908.35     68.92 o
   1  -1  11      278.47      247.98     29.01 o
   2  -1  11        7.38      -48.84     48.84 o
   3  -1  11      837.09      851.13     69.98 o
   4  -1  11      111.13       64.37     63.42 o
   5  -1  11      927.89      783.58     70.71 o
   6  -1  11        8.83       39.42     46.26 o
   7  -1  11       84.94      113.38     26.35 o
   8  -1  11       87.20      105.99     25.70 o
   9  -1  11       66.21       84.01     84.01 o
  10  -1  11       35.29     -104.89    104.89 o
 -11   0  11       37.72      116.34     96.46 o
 -10   0  11       81.37      -26.93     97.23 o
  -9   0  11      103.31       88.99     28.48 o
  -8   0  11       23.61        2.72     24.10 o
  -7   0  11      358.30      370.27     43.62 o
  -6   0  11        4.09       36.32     53.00 o
  -5   0  11      273.24      304.86     39.72 o
  -4   0  11      151.56       23.09     51.53 o
  -3   0  11      816.40      867.77     67.85 o
  -2   0  11      208.11      202.48     21.48 o
  -1   0  11     2260.40     2412.76    133.14 o
   0   0  11      369.85      523.09     49.75 o
   1   0  11       60.62       47.62     62.77 o
   2   0  11     1037.43     1057.25     73.70 o
   3   0  11      197.18      192.93     30.45 o
   4   0  11     1743.71     1770.34    138.03 o
   5   0  11       12.31      -57.26     57.26 o
   6   0  11      539.19      493.04     49.11 o
   7   0  11      190.45      194.45     28.66 o
   8   0  11       93.84       88.64     30.16 o
   9   0  11       48.51      -85.10     85.10 o
  10   0  11       54.22       35.73     35.73 o
 -11   1  11       11.81      -96.04     96.04 o
 -10   1  11       93.79       13.27     98.39 o
  -9   1  11        2.57      -36.48     55.81 o
  -8   1  11      183.09      175.53     27.15 o
  -7   1  11       20.82       68.97     21.31 o
  -6   1  11      522.66      612.52     61.71 o
  -5   1  11      590.15      513.60     44.78 o
  -4   1  11      616.87      660.73     62.70 o
  -3   1  11     1219.67     1286.06    112.28 o
  -2   1  11      226.04      244.77     24.30 o
  -1   1  11      204.05      214.29     25.61 o
   0   1  11      225.51      225.88     27.30 o
   1   1  11     2221.32     2295.36    143.29 o
   2   1  11       52.61       97.02     25.16 o
   3   1  11      976.45     1051.81    102.34 o
   4   1  11       22.54        8.51     47.40 o
   5   1  11     1094.39     1069.26     87.99 o
   6   1  11        2.72      -51.72     67.92 o
   7   1  11      192.23      104.05     87.30 o
   8   1  11       38.31      -77.62     83.90 o
   9   1  11      140.33       14.46    112.64 o
 -11   2  11       37.27       73.80     28.13 o
 -10   2  11        6.73      -13.22     90.68 o
  -9   2  11      140.11      180.99     32.49 o
  -8   2  11        0.07       11.18     62.19 o
  -7   2  11      562.40      564.86     74.24 o
  -6   2  11        0.70      -27.90     58.04 o
  -5   2  11      919.52      965.65     78.12 o
  -4   2  11      340.13      394.62     43.87 o
  -3   2  11     2041.90     1942.44    142.47 o
  -2   2  11     2459.17     2480.79    142.81 o
  -1   2  11      309.68      333.00     32.06 o
   0   2  11      713.73      772.91     65.38 o
   1   2  11      272.95      261.81     25.72 o
   2   2  11     1132.05     1052.62     79.11 o
   3   2  11        1.41        8.22     57.43 o
   4   2  11     1463.50     1410.51    133.06 o
   5   2  11       10.55       -9.66     52.27 o
   6   2  11      242.86      297.65     29.38 o
   7   2  11       77.35       95.38     84.36 o
   8   2  11      142.11      122.88     33.65 o
   9   2  11       28.84        0.00     95.50 o
 -11   3  11       20.89       84.02     76.67 o
 -10   3  11       25.63      -26.77     70.80 o
  -9   3  11       15.72      -84.42     84.42 o
  -8   3  11      264.03      302.51     34.43 o
  -7   3  11       27.60       31.27     54.10 o
  -6   3  11      436.76      431.89     52.04 o
  -5   3  11       57.32       43.96     60.20 o
  -4   3  11      216.78      251.71     26.14 o
  -3   3  11        0.55      -54.43     56.57 o
  -2   3  11      222.69      252.93     27.54 o
  -1   3  11        8.90       37.07     62.50 o
   0   3  11       92.01       37.50     63.15 o
   1   3  11      925.95     1069.07     75.10 o
   2   3  11        4.68      -24.34     57.79 o
   3   3  11     1006.35      858.98     79.23 o
   4   3  11       18.63        0.00     64.56 o
   5   3  11      391.24      413.17     37.24 o
   6   3  11      139.57       11.14     87.22 o
   7   3  11      198.03      227.07     29.88 o
   8   3  11       71.20       13.66    101.53 o
   9   3  11       43.45       73.29     31.54 o
 -11   4  11       34.09       57.22     75.72 o
  -9   4  11       99.38      125.14     28.09 o
  -8   4  11        2.60      -11.80     69.65 o
  -7   4  11      159.52      163.73     25.97 o
  -6   4  11       89.81      105.72     23.76 o
  -5   4  11      562.41      560.47     56.90 o
  -4   4  11       17.19       17.07     56.46 o
  -3   4  11      683.53      665.89     66.27 o
  -2   4  11        0.97      -23.68     49.29 o
  -1   4  11      284.31      276.89     45.11 o
   0   4  11      411.74      353.37     40.54 o
   1   4  11      434.43      430.28     55.45 o
   2   4  11     1149.01     1212.64    120.15 o
   3   4  11       33.79      -45.79     60.00 o
   4   4  11      510.03      573.23     48.14 o
   5   4  11       35.72       57.39     22.23 o
   6   4  11      304.22      342.01     31.18 o
   7   4  11        2.86       38.58     66.80 o
   8   4  11      237.44      279.78     35.10 o
 -10   5  11       94.66      104.55     30.75 o
  -9   5  11       11.35      -40.03     89.59 o
  -8   5  11      239.97      230.73     33.29 o
  -7   5  11        3.86       11.10     22.74 o
  -6   5  11      250.99      236.17     28.45 o
  -5   5  11       47.40       37.87     50.10 o
  -4   5  11      651.15      699.64     67.42 o
  -3   5  11      313.87      301.95     46.13 o
  -2   5  11      484.41      497.12     43.28 o
  -1   5  11       87.01       82.26     22.89 o
   0   5  11     1130.26     1371.82    119.12 o
   1   5  11      702.48      722.13     73.14 o
   2   5  11       26.18      -27.50     69.25 o
   3   5  11      782.11      857.20     81.23 o
   4   5  11       53.97       41.80     75.32 o
   5   5  11      201.50      176.30     31.46 o
   6   5  11       40.93       61.43     50.60 o
   7   5  11       57.85     -102.24    102.24 o
   8   5  11        0.67       73.43     70.50 o
 -10   6  11       11.89      -90.76     90.76 o
  -9   6  11      203.77      196.12     33.42 o
  -8   6  11       25.68       63.89     68.82 o
  -7   6  11      378.62      365.07     34.29 o
  -6   6  11        0.00      -32.04     55.44 o
  -5   6  11      533.35      550.74     62.60 o
  -4   6  11       11.29      -54.67     54.67 o
  -3   6  11      410.68      431.16     46.58 o
  -2   6  11       16.98       26.71     51.09 o
  -1   6  11      944.44      876.81     76.97 o
   0   6  11      414.79      426.34     33.01 o
   1   6  11      540.02      546.60     46.63 o
   2   6  11      951.52      938.82     85.01 o
   3   6  11      138.70      156.16     25.32 o
   4   6  11      275.72      316.73     34.39 o
   5   6  11       18.37       59.74     64.37 o
   6   6  11      281.99      228.09     33.69 o
   7   6  11       27.07       98.36     92.21 o
 -10   7  11        9.99      -16.11     86.63 o
  -9   7  11       50.71        0.00    102.59 o
  -8   7  11       88.07       70.58     29.37 o
  -7   7  11       23.20       24.42     75.35 o
  -6   7  11      224.00      204.68     28.37 o
  -5   7  11        1.79      -10.44     50.18 o
  -4   7  11      301.37      317.80     40.90 o
  -3   7  11       83.14       38.51     65.26 o
  -2   7  11       46.61       62.89     21.49 o
  -1   7  11      191.38      225.44     25.52 o
   0   7  11      425.56      448.28     54.56 o
   1   7  11      944.95     1059.09     92.40 o
   2   7  11       61.00       84.43     70.06 o
   3   7  11      315.10      392.83     44.55 o
   4   7  11        4.41       47.43     62.72 o
   5   7  11      160.10      168.13     33.40 o
   6   7  11        0.00      -40.97     78.41 o
   7   7  11      124.16       29.46     90.86 o
  -9   8  11       27.77       46.63     89.22 o
  -8   8  11        0.05       42.16     72.99 o
  -7   8  11       45.08       12.75     83.50 o
  -6   8  11        9.12      -62.96     62.96 o
  -5   8  11      165.46      151.77     24.77 o
  -4   8  11        0.10       10.42     52.12 o
  -3   8  11      412.02      397.94     45.23 o
  -2   8  11      196.46      208.50     25.85 o
  -1   8  11      297.24      284.91     29.38 o
   0   8  11      357.77      328.60     33.23 o
   2   8  11      202.56      161.75     29.28 o
   3   8  11      134.56       59.81     96.36 o
   4   8  11      160.93       76.00     98.05 o
   5   8  11        2.79       25.31     25.93 o
   6   8  11      102.21       96.90     35.95 o
  -9   9  11       12.05      -33.21    119.53 o
  -8   9  11       79.99        0.00     81.73 o
  -7   9  11       18.89       27.05     83.23 o
  -6   9  11      182.75      211.03     30.13 o
  -5   9  11        5.34        0.00     63.66 o
  -4   9  11      292.67      325.18     28.92 o
  -3   9  11       42.18       86.77     81.17 o
  -2   9  11      238.91      230.52     27.76 o
  -1   9  11       46.25       23.13     23.76 o
   0   9  11       77.82      143.79     23.47 o
   1   9  11       60.55       51.97     25.98 o
   2   9  11      200.12      206.44     31.26 o
   3   9  11       78.39      -25.35     85.83 o
   4   9  11        2.47      -28.10     28.10 o
   5   9  11      123.66      115.35     33.76 o
  -8  10  11        7.68      -99.32     99.32 o
  -7  10  11       85.43       86.19     86.19 o
  -6  10  11       10.80      -52.78     74.71 o
  -5  10  11      122.74      103.70     27.17 o
  -3  10  11      109.71       11.62     81.35 o
  -2  10  11       21.72      -69.50     69.50 o
  -1  10  11      205.48      171.65     29.73 o
   0  10  11      131.61      160.94     26.99 o
   1  10  11      129.96      175.84     28.47 o
   2  10  11      115.08      110.21     29.32 o
   3  10  11        7.92      -18.63     27.94 o
   4  10  11      116.26       42.80    101.91 o
  -7  11  11       17.10      -45.90     79.53 o
  -6  11  11       68.76       42.23     94.37 o
  -5  11  11        3.82      -39.63     75.92 o
  -4  11  11       86.49       63.49     87.05 o
  -3  11  11        0.70       74.76     61.07 o
  -2  11  11      193.34      244.33     29.83 o
  -1  11  11        4.44      -88.38     88.38 o
   0  11  11      188.32      262.20     33.37 o
   1  11  11      102.92      110.48     30.38 o
   2  11  11      110.75      -41.79     87.01 o
   3  11  11      130.52       89.27     36.73 o
  -6  12  11        7.75       55.70     30.72 o
  -5  12  11       48.39       84.69     69.10 o
  -4  12  11        2.19      -27.17     63.70 o
  -3  12  11      130.93       93.46     93.46 o
  -2  12  11       10.79        0.00     65.42 o
  -1  12  11       54.81       27.15     69.17 o
   0  12  11       17.51       13.94     77.52 o
   1  12  11      132.49       86.29     93.14 o
   2  12  11       27.88       74.63     95.59 o
  -4  13  11       41.79       45.57     32.74 o
  -3  13  11        2.45      -28.56     75.52 o
  -2  13  11       68.91       14.32    100.18 o
  -1  13  11       22.92       58.13     84.76 o
   0 -15  12       34.74       56.54     31.89 o
   1 -15  12        6.82        0.00     87.33 o
   2 -15  12       28.41     -101.54    101.54 o
   3 -15  12       25.06        0.00     87.52 o
  -2 -14  12        1.39      -99.73     99.73 o
  -1 -14  12        9.39      -27.92    100.73 o
   0 -14  12        2.94       41.31     79.12 o
   1 -14  12       27.51       75.15     28.11 o
   3 -14  12       34.50       27.39     69.91 o
   4 -14  12       13.09       27.88     78.82 o
   5 -14  12        1.37      -14.29     68.49 o
  -4 -13  12       30.26       57.17     67.05 o
  -3 -13  12        1.33       19.69     29.20 o
  -2 -13  12       85.54       82.04     30.99 o
  -1 -13  12        3.60       32.77     26.05 o
   0 -13  12       96.13      127.40     30.08 o
   1 -13  12       17.32       12.84     71.28 o
   3 -13  12       46.34      -25.75     92.94 o
   4 -13  12       19.72       52.48     61.57 o
   5 -13  12       15.07      -94.60     98.31 o
   6 -13  12        9.09       14.05     70.21 o
   7 -13  12       16.57        6.35     32.42 o
  -5 -12  12       47.22       34.42     32.11 o
  -4 -12  12        0.10      -40.47     70.15 o
  -3 -12  12      116.78      165.22     30.74 o
  -2 -12  12       11.42      -50.22     83.30 o
  -1 -12  12      144.07       85.80     85.80 o
   1 -12  12      171.88      178.10     28.84 o
   2 -12  12       87.47       68.93     28.58 o
   3 -12  12      116.87       60.57     77.52 o
   4 -12  12       30.43      -83.86     83.86 o
   5 -12  12        0.08       38.31     66.48 o
   6 -12  12      106.70      115.22     28.81 o
   7 -12  12        6.20       42.26     88.05 o
  -5 -11  12        4.59        0.00     56.95 o
  -4 -11  12       51.61       19.08     28.66 o
  -3 -11  12        0.34      -12.17     71.98 o
  -2 -11  12      132.34       35.25     84.07 o
  -1 -11  12       10.19      -11.48     61.80 o
   0 -11  12       79.80       22.55     79.72 o
   1 -11  12        9.40      -33.61     69.87 o
   2 -11  12      285.54      275.01     31.10 o
   3 -11  12        0.30       68.20     55.68 o
   4 -11  12       47.37       94.83     24.49 o
   5 -11  12      171.27      195.36     29.39 o
   6 -11  12       72.72       43.04     29.11 o
   7 -11  12       62.28       54.17     91.80 o
   8 -11  12        2.07      -72.25     87.84 o
  -7 -10  12       46.57       58.98     86.05 o
  -6 -10  12       50.39       54.46     32.94 o
  -5 -10  12       43.51       63.54     75.09 o
  -4 -10  12       18.04       11.94     72.88 o
  -3 -10  12      154.53      122.94     26.74 o
  -2 -10  12       23.20      -22.07     64.23 o
  -1 -10  12      177.36      162.22     28.84 o
   0 -10  12       98.31       73.83     64.13 o
   1 -10  12      155.71      192.66     34.55 o
   2 -10  12       91.43        0.00     77.29 o
   3 -10  12       22.87        0.00     69.37 o
   4 -10  12       61.98       22.08     73.08 o
   5 -10  12      112.67      129.45     26.61 o
   6 -10  12       44.71       12.13     67.80 o
   7 -10  12        8.62       26.10     66.46 o
   8 -10  12       70.46       84.19     35.74 o
   9 -10  12        2.86      -60.28     76.84 o
  -7  -9  12       24.81        0.00    103.52 o
  -6  -9  12       48.75        0.00     95.07 o
  -5  -9  12       77.93       12.05     73.15 o
  -4  -9  12      295.01      391.64     50.83 o
  -3  -9  12        3.14      -53.74     75.22 o
  -2  -9  12      344.00      397.69     35.44 o
   0  -9  12      291.64      319.29     28.69 o
   1  -9  12       11.67      -29.43     65.82 o
   2  -9  12      665.71      678.80     53.65 o
   3  -9  12       62.64       80.62     75.43 o
   5  -9  12      185.59      178.13     27.97 o
   6  -9  12       47.15       96.35     23.46 o
   7  -9  12      178.84      195.09     30.00 o
   8  -9  12        6.45       68.30     65.54 o
   9  -9  12       50.60      -29.68     93.71 o
  -8  -8  12       55.52      118.79     98.48 o
  -7  -8  12       76.55      114.30     27.11 o
  -6  -8  12        5.65      -12.33     58.97 o
  -5  -8  12      112.24       45.54     72.00 o
  -3  -8  12      400.92      411.09     49.10 o
  -2  -8  12        5.29        0.00     58.15 o
  -1  -8  12      189.52      208.16     25.36 o
   0  -8  12       16.44       27.70     57.76 o
   1  -8  12      404.96      472.42     47.95 o
   2  -8  12        1.14       -9.29     21.59 o
   3  -8  12       97.37       84.57     22.52 o
   4  -8  12      592.02      468.57     33.83 o
   5  -8  12      194.35      197.07     33.96 o
   6  -8  12      164.27      140.61     28.31 o
   7  -8  12       20.14       12.23     53.27 o
   8  -8  12      130.92       73.47     32.60 o
   9  -8  12        0.21        0.00     87.66 o
  -8  -7  12       63.28      -56.98     94.39 o
  -7  -7  12      116.03      126.87     29.78 o
  -6  -7  12       81.93       70.24     75.86 o
  -5  -7  12       31.42       76.97     24.20 o
  -4  -7  12      280.57      335.40     27.80 o
  -3  -7  12       26.93        0.00     57.23 o
  -2  -7  12      495.30      387.76     42.66 o
  -1  -7  12       49.07       44.20     52.35 o
   0  -7  12      491.87      593.87     47.20 o
   1  -7  12       83.61      109.38     21.89 o
   2  -7  12      189.76      143.84     24.90 o
   3  -7  12      310.79      223.89     27.09 o
   4  -7  12      298.99      252.12     29.82 o
   5  -7  12       56.00      -10.03     69.07 o
   6  -7  12       71.05       85.74     23.85 o
   7  -7  12      169.20       84.77     94.49 o
   8  -7  12       11.39       80.01     80.01 o
  -9  -6  12       30.80       46.54     71.05 o
  -8  -6  12       60.60      -27.81    100.16 o
  -7  -6  12       49.74       75.00     86.57 o
  -6  -6  12      113.79      127.90     26.25 o
  -5  -6  12      279.47      277.05     27.00 o
  -4  -6  12        0.59      -48.63     63.89 o
  -3  -6  12      382.83      348.86     39.88 o
  -2  -6  12        2.80      -26.29     45.51 o
  -1  -6  12      918.78      857.91     74.09 o
   0  -6  12       16.26       37.63     19.14 o
   1  -6  12     1079.33     1014.75     74.78 o
   2  -6  12       23.52      -16.97     61.29 o
   3  -6  12      779.52      720.73     68.37 o
   4  -6  12      308.39      326.54     28.97 o
   5  -6  12       20.15      -59.49     59.49 o
   6  -6  12      193.23      246.34     30.37 o
   7  -6  12       50.73      -59.23     72.10 o
   8  -6  12       53.16       75.58     27.84 o
   9  -6  12        0.05      -23.75     29.57 o
  10  -6  12       34.06       79.71     85.85 o
  -9  -5  12       61.29      -89.53    115.52 o
  -8  -5  12       50.75       40.05     76.60 o
  -7  -5  12       76.65      113.93     26.43 o
  -6  -5  12      204.14      115.67     28.29 o
  -5  -5  12      127.86      144.85     24.75 o
  -4  -5  12      798.43      807.61     77.09 o
  -3  -5  12        5.07       25.07     18.49 o
  -2  -5  12      201.18      196.98     24.06 o
  -1  -5  12        1.85        9.12     20.19 o
   0  -5  12      677.63      624.16     63.28 o
   1  -5  12       29.16       23.90     20.90 o
   2  -5  12      607.66      581.96     67.48 o
   3  -5  12      728.87      897.46     73.57 o
   4  -5  12      897.39      950.34     77.95 o
   5  -5  12      327.54      442.32     35.39 o
   6  -5  12      157.51      113.41     24.02 o
   7  -5  12      167.12      205.84     28.72 o
   8  -5  12       14.23       12.99     26.53 o
   9  -5  12      101.67       70.74     34.27 o
  10  -5  12       10.50       63.73     74.78 o
  -9  -4  12       12.34       71.84     84.99 o
  -8  -4  12       96.97       38.57     73.85 o
  -7  -4  12       57.15      111.11     23.15 o
  -6  -4  12       39.05       53.66     22.85 o
  -5  -4  12      246.86      234.05     26.25 o
  -4  -4  12      202.45      232.83     26.40 o
  -3  -4  12      447.55      455.30     32.64 o
  -2  -4  12      635.93      615.35     64.73 o
  -1  -4  12     1161.37     1208.14    107.34 o
   0  -4  12       78.20       -7.62     64.41 o
   1  -4  12      266.79      316.51     31.14 o
   2  -4  12      859.42     1000.58     73.12 o
   3  -4  12     1080.16     1128.26    111.99 o
   4  -4  12      100.42       96.42     22.57 o
   5  -4  12      234.63      237.08     25.87 o
   6  -4  12      117.83      132.79     24.25 o
   7  -4  12      133.86      146.09     23.69 o
   8  -4  12      103.43       95.48     28.88 o
   9  -4  12       11.84      -14.51     77.91 o
  10  -4  12       80.11     -129.53    129.53 o
 -10  -3  12       26.04       19.81     35.54 o
  -9  -3  12       80.68      -55.47     98.02 o
  -8  -3  12        9.55       29.51     24.96 o
  -7  -3  12      138.44      180.21     27.72 o
  -6  -3  12      104.79      119.14     22.32 o
  -5  -3  12       51.14       55.80     60.21 o
  -4  -3  12      113.22      148.83     19.98 o
  -3  -3  12      310.31      358.86     34.90 o
  -2  -3  12     1387.54     1416.25    122.10 o
  -1  -3  12        5.58       11.27     20.18 o
   0  -3  12      712.70      779.85     61.04 o
   1  -3  12       41.48       51.52     19.23 o
   2  -3  12     1004.88      879.74     72.62 o
   3  -3  12       93.45       40.50     59.01 o
   4  -3  12      233.21      286.86     25.62 o
   5  -3  12      327.08      340.22     31.04 o
   6  -3  12      488.24      476.83     50.60 o
   7  -3  12      170.34      209.32     29.40 o
   8  -3  12       23.37       89.04     26.90 o
   9  -3  12       95.17       14.51    107.47 o
  10  -3  12        6.31        0.00     95.91 o
 -10  -2  12       60.75       59.56     34.82 o
  -9  -2  12        4.93       26.89     82.81 o
  -8  -2  12      134.03      123.75     29.05 o
  -7  -2  12       42.15       65.28     53.33 o
  -6  -2  12      372.98      371.97     36.04 o
  -5  -2  12      413.69      351.25     45.34 o
  -4  -2  12      267.05      261.57     39.90 o
  -3  -2  12      600.03      627.23     61.70 o
  -2  -2  12      198.28      206.71     23.89 o
  -1  -2  12     1305.87     1194.88    112.82 o
   0  -2  12        9.72       14.58     48.48 o
   1  -2  12      234.63      245.29     25.85 o
   2  -2  12       61.05       68.86     19.34 o
   3  -2  12      727.62      738.26     65.97 o
   4  -2  12      278.35      269.33     25.30 o
   5  -2  12      245.86      214.41     26.82 o
   6  -2  12      149.34      132.66     26.26 o
   7  -2  12       33.04       60.90     24.31 o
   8  -2  12      133.38      170.92     31.99 o
  10  -2  12       96.56      -96.32     96.32 o
 -10  -1  12        1.09      -28.86     76.31 o
  -9  -1  12      161.96      112.57     39.13 o
  -8  -1  12       62.16       69.44     23.15 o
  -7  -1  12      225.84      255.44     28.89 o
  -6  -1  12      393.11      357.06     30.52 o
  -5  -1  12      325.09      351.99     40.04 o
  -4  -1  12      688.33      713.41     66.61 o
  -3  -1  12      472.01      411.55     47.29 o
  -2  -1  12     1075.11     1050.37     76.33 o
  -1  -1  12      208.61      234.04     24.06 o
   0  -1  12      547.88      577.11     61.57 o
   1  -1  12      327.72      311.79     33.12 o
   2  -1  12     2854.83     3071.51    166.04 o
   3  -1  12        0.37        8.15     45.27 o
   4  -1  12      890.53      900.62     71.30 o
   5  -1  12      320.42      321.86     27.35 o
   6  -1  12       30.87       63.22     57.70 o
   7  -1  12       88.68       11.71     77.04 o
   8  -1  12       28.59       37.78     25.70 o
   9  -1  12       76.38       97.33     28.38 o
 -10   0  12       83.36       84.42     91.22 o
  -9   0  12        0.99       51.44     20.93 o
  -8   0  12      193.03       70.11     85.87 o
  -7   0  12      119.82      139.38     26.71 o
  -6   0  12      340.32      413.54     38.15 o
  -5   0  12      335.06      338.42     37.09 o
  -4   0  12      123.78      115.77     21.16 o
  -3   0  12      122.14       -7.91     66.49 o
  -2   0  12      397.49      405.88     35.09 o
  -1   0  12      230.00      270.35     27.29 o
   0   0  12       27.37       -7.40     59.67 o
   1   0  12     2674.28     2646.32    155.03 o
   2   0  12       25.04      -70.53     70.53 o
   3   0  12      703.59      564.54     53.79 o
   4   0  12      105.39      -62.50     75.28 o
   5   0  12      903.17      886.58     76.70 o
   6   0  12       83.33      142.40     30.05 o
   7   0  12      108.15       47.81     69.79 o
   8   0  12      129.00       40.11     89.67 o
   9   0  12       32.06       89.37     72.98 o
 -10   1  12        7.09       55.51     73.36 o
  -9   1  12      134.08       78.22     29.88 o
  -8   1  12       49.00       70.04     57.18 o
  -7   1  12      159.41       85.26     83.89 o
  -6   1  12      178.81      197.78     32.47 o
  -5   1  12      207.76      208.81     25.21 o
  -4   1  12     1163.24     1254.82    110.96 o
  -3   1  12        4.09       12.62     18.19 o
  -2   1  12      675.86      662.77     61.82 o
  -1   1  12        0.41       22.02     42.23 o
   0   1  12      495.94      530.55     50.01 o
   1   1  12       12.05      -30.17     62.16 o
   2   1  12      823.30      792.98     69.76 o
   3   1  12       93.89       80.15     21.10 o
   4   1  12      913.83      814.63     72.19 o
   5   1  12      113.65      -58.54     75.55 o
   6   1  12       97.62      -90.48     90.48 o
   7   1  12      112.67       95.32     84.20 o
   8   1  12       96.66       53.04     90.03 o
   9   1  12       70.22       52.56     31.00 o
 -10   2  12       71.05      -40.37     69.86 o
  -9   2  12        0.18      -12.47     67.23 o
  -8   2  12      183.71      181.84     25.08 o
  -7   2  12       57.85       52.41     67.16 o
  -6   2  12      189.48      157.81     24.64 o
  -5   2  12      183.67      207.70     22.92 o
  -4   2  12      328.00      324.45     37.60 o
  -3   2  12      160.84      143.37     21.49 o
  -2   2  12      967.56      851.29     73.01 o
  -1   2  12      976.02      953.34     73.11 o
   0   2  12      136.90       30.58     69.20 o
   1   2  12     2247.80     1950.30    140.30 o
   2   2  12       11.20       32.72     43.27 o
   3   2  12      971.94      978.97     81.29 o
   4   2  12      104.82       98.87     22.31 o
   5   2  12      217.53      221.29     26.83 o
   6   2  12      134.31      145.76     22.97 o
   7   2  12      106.79      119.60     28.84 o
   8   2  12       61.18       40.80     62.33 o
   9   2  12       38.29       27.91     33.28 o
 -10   3  12        8.04      -40.85     91.31 o
  -9   3  12       76.34      100.02     26.26 o
  -8   3  12        9.47       -2.96     22.50 o
  -7   3  12      311.36      412.55     39.72 o
  -6   3  12       33.96       29.58     66.16 o
  -5   3  12      324.67      364.71     33.97 o
  -4   3  12       81.27       81.90     19.67 o
  -3   3  12      337.68      266.44     26.13 o
  -2   3  12       94.60       83.00     22.03 o
  -1   3  12       26.87       64.40     17.46 o
   0   3  12     2718.71     2661.88    169.00 o
   1   3  12       54.95       16.48     54.46 o
   2   3  12      431.27      398.96     43.61 o
   3   3  12       67.69       55.62     21.97 o
   4   3  12      532.97      444.56     33.31 o
   5   3  12       67.60       84.52     74.71 o
   6   3  12      172.99      217.87     27.87 o
   7   3  12      144.64      136.48     30.70 o
   8   3  12       68.07       27.95     29.54 o
 -10   4  12       83.33       55.87     65.48 o
  -8   4  12      197.98      153.30     28.77 o
  -7   4  12        2.56       66.20     66.20 o
  -6   4  12      277.63      249.12     26.86 o
  -5   4  12       87.14       56.80     69.52 o
  -4   4  12      313.97      339.41     41.02 o
  -3   4  12       44.21       42.81     62.36 o
  -2   4  12      315.54      340.29     46.56 o
  -1   4  12      846.92      865.60     74.66 o
   0   4  12      190.14      193.89     23.75 o
   1   4  12      513.19      537.92     64.33 o
   2   4  12        1.41      -54.35     58.71 o
   3   4  12      664.71      642.41     69.83 o
   4   4  12        2.91       10.25     62.34 o
   5   4  12       86.77       55.38     65.49 o
   6   4  12       18.69        6.00     24.39 o
   7   4  12      177.76      197.86     31.79 o
   8   4  12       36.85      -14.43    105.27 o
 -10   5  12        0.02       14.57     63.35 o
  -9   5  12      112.38       13.54    100.59 o
  -8   5  12       36.53       38.93     26.99 o
  -7   5  12      166.39      184.36     27.25 o
  -6   5  12      291.89      272.86     31.20 o
  -5   5  12      222.82      261.45     29.37 o
  -4   5  12      213.50      202.76     26.48 o
  -3   5  12      443.13      471.48     54.42 o
  -2   5  12      339.44      321.66     28.52 o
  -1   5  12      117.73       44.04     70.95 o
   0   5  12     1653.60     1742.61    144.37 o
   1   5  12       12.53      -18.45     58.22 o
   2   5  12      620.09      613.95     45.75 o
   3   5  12        0.62       50.87     48.75 o
   4   5  12      219.94      222.19     27.20 o
   5   5  12       85.55      106.35     26.78 o
   6   5  12      102.29       37.89     78.82 o
   7   5  12       36.90        0.00     89.06 o
 -10   6  12       58.19        0.00     83.67 o
  -9   6  12        0.83      -14.22     76.47 o
  -8   6  12      148.41      208.17     41.50 o
  -7   6  12       63.93       47.63     75.32 o
  -6   6  12       80.88        0.00     65.95 o
  -5   6  12       31.49       30.82     59.12 o
  -4   6  12      312.02      290.56     28.53 o
  -3   6  12      139.87       75.71     62.80 o
  -2   6  12       19.61       54.81     18.45 o
  -1   6  12     1039.25     1135.83     86.81 o
   0   6  12      386.65      374.71     30.59 o
   1   6  12      554.13      596.67     49.44 o
   2   6  12        4.16      -51.27     62.42 o
   3   6  12      360.59      378.32     32.03 o
   4   6  12        3.87       23.03     58.58 o
   5   6  12      218.34      195.38     32.00 o
   7   6  12      122.70       28.64    107.40 o
  -9   7  12       40.01      -14.96     88.52 o
  -8   7  12       36.27       76.90     24.60 o
  -7   7  12      116.26       12.49     81.86 o
  -6   7  12        2.64      -46.18     71.06 o
  -5   7  12      296.52      313.40     29.74 o
  -4   7  12       77.33       63.18     23.46 o
  -3   7  12       64.83        0.00     60.10 o
  -2   7  12      530.94      579.77     47.76 o
  -1   7  12       91.36       69.81     81.59 o
   0   7  12       68.41       50.86     69.68 o
   1   7  12       13.49       52.54     56.57 o
   2   7  12      294.98      297.13     31.64 o
   3   7  12        7.79      -34.57     72.00 o
   4   7  12      162.40      151.76     31.55 o
   5   7  12       35.75       78.08     63.82 o
   6   7  12      111.30      159.47     31.05 o
  -9   8  12        0.18      -95.28     95.28 o
  -8   8  12       40.09       57.70     76.38 o
  -7   8  12        5.77       65.78     70.86 o
  -6   8  12      168.66      141.25     29.21 o
  -5   8  12       36.28       45.57     60.38 o
  -4   8  12      134.77      130.97     24.55 o
  -3   8  12      113.40      114.40     24.04 o
  -2   8  12       78.96       51.51     25.60 o
  -1   8  12      270.90      274.30     28.68 o
   1   8  12      473.14      481.76     40.81 o
   2   8  12       37.78        0.00     81.26 o
   3   8  12      152.68      201.51     29.61 o
   4   8  12        5.15      -81.08     81.08 o
   5   8  12      119.69      110.31     91.45 o
  -8   9  12        3.83        0.00     75.00 o
  -7   9  12       83.80       73.06     30.12 o
  -6   9  12        2.06        0.00     77.10 o
  -5   9  12      195.89      199.33     28.15 o
  -4   9  12       21.37       34.81     53.14 o
  -3   9  12       29.56      -76.88     76.88 o
  -2   9  12      177.62      179.10     28.11 o
  -1   9  12      207.01      126.87     29.63 o
   0   9  12      257.12      280.12     30.75 o
   1   9  12        0.97       60.34     64.96 o
   2   9  12      125.72      125.49     28.12 o
   3   9  12        0.08      -82.06     82.06 o
   4   9  12      108.17      112.56     34.68 o
   5   9  12        0.31      -73.00     73.00 o
  -7  10  12        0.50       29.41     65.91 o
  -6  10  12      118.51      153.31     29.81 o
  -4  10  12       95.91       86.30     75.04 o
  -3  10  12       93.19      116.41     28.41 o
  -2  10  12      298.18      361.92     41.77 o
  -1  10  12       54.26       24.48     69.10 o
   0  10  12       27.52       43.76     26.20 o
   1  10  12      167.91      103.42     85.77 o
   2  10  12        0.05       67.22     64.40 o
   3  10  12       57.16       56.15     95.15 o
   4  10  12        2.95      -58.86     90.66 o
  -6  11  12        0.49       57.71     76.43 o
  -5  11  12       55.14       68.02     73.27 o
  -4  11  12       19.98      -65.42     72.86 o
  -2  11  12       44.78       12.83     78.22 o
  -1  11  12       95.21       78.24     90.35 o
   0  11  12       98.53      162.00     29.84 o
   1  11  12      126.92       82.76     82.76 o
   2  11  12      116.34       42.95     96.08 o
  -5  12  12       18.22        0.00     79.23 o
  -4  12  12        5.99       41.86     72.49 o
  -3  12  12       27.66       84.29     26.79 o
  -2  12  12       67.38      -41.23     85.78 o
  -1  12  12       69.19      107.56     30.42 o
   0  12  12       15.25      -83.33     83.33 o
  -1 -14  13       23.21      -72.99     81.35 o
   0 -14  13       28.77      -86.48     93.45 o
   1 -14  13       19.31       85.97     85.97 o
   2 -14  13        3.72       42.93     74.34 o
   3 -14  13       16.20       57.61     76.31 o
   4 -14  13        9.28        0.00     71.75 o
  -3 -13  13       27.49      -57.62     95.55 o
  -2 -13  13       13.51      -28.10     88.68 o
  -1 -13  13       32.94      -68.73     83.64 o
   1 -13  13       26.25       53.83     78.57 o
   2 -13  13       73.24       26.90     89.42 o
   3 -13  13        7.01       37.37     24.53 o
   4 -13  13       33.37       41.56     79.51 o
   5 -13  13        0.27       14.28     79.35 o
   6 -13  13       47.56       29.65     83.84 o
  -4 -12  13       33.14       42.41     73.37 o
  -3 -12  13        7.11       40.76     70.64 o
  -2 -12  13       65.44      -39.60     82.49 o
  -1 -12  13       39.25       38.74     74.26 o
   0 -12  13      173.79      159.30     32.61 o
   1 -12  13       51.48      -89.48     89.48 o
   2 -12  13      113.48       37.98     95.75 o
   3 -12  13       81.58       97.79     30.65 o
   4 -12  13        5.80      -26.16     82.84 o
   5 -12  13      148.24      170.90     29.79 o
   6 -12  13        0.05       56.52     74.82 o
   7 -12  13       31.32       44.78     93.17 o
  -5 -11  13       59.37       84.47     91.22 o
  -4 -11  13        1.28      -84.59     84.59 o
  -3 -11  13       93.38      -25.66     87.03 o
  -2 -11  13       41.39        0.00     74.61 o
  -1 -11  13      138.25      109.31     29.73 o
   0 -11  13       12.82      -87.93     87.93 o
   1 -11  13       44.32       80.27     25.21 o
   2 -11  13       30.25       82.01     24.53 o
   3 -11  13       34.96       24.22     68.35 o
   4 -11  13       59.78        0.00     74.41 o
   5 -11  13       38.22       25.70     79.38 o
   6 -11  13      150.99      201.12     30.36 o
   7 -11  13        0.08       57.42     75.97 o
  -6 -10  13      101.71       99.94     93.63 o
  -5 -10  13        0.05      -26.77     77.96 o
  -4 -10  13      135.11      164.46     29.81 o
  -3 -10  13       72.09       54.44     32.18 o
  -2 -10  13      101.31       23.42     92.11 o
  -1 -10  13       47.44       11.39     69.36 o
   0 -10  13       92.38       22.45     79.44 o
   1 -10  13      221.16      205.36     30.32 o
   2 -10  13       14.41      -44.94     69.27 o
   3 -10  13      146.09       79.91     79.91 o
   4 -10  13        7.44      -35.31     61.09 o
   5 -10  13      182.38      179.45     30.83 o
   6 -10  13        2.11       64.84     62.23 o
   7 -10  13       82.90       13.86     84.30 o
   8 -10  13        4.97      -74.47     97.68 o
  -6  -9  13        0.15      -40.81     85.02 o
  -5  -9  13       20.79        0.00     69.47 o
  -4  -9  13        5.72       23.96     23.13 o
  -3  -9  13      185.06      197.04     28.03 o
  -2  -9  13       96.49      -11.05     70.57 o
  -1  -9  13      109.66       42.91     62.63 o
   0  -9  13       20.85      -10.53     62.55 o
   1  -9  13      269.24      282.67     30.32 o
   2  -9  13      146.21      238.41     26.52 o
   3  -9  13       12.89      -65.75     65.75 o
   4  -9  13      342.37      330.55     35.51 o
   5  -9  13       37.02       35.12     78.64 o
   6  -9  13      120.28      162.09     28.15 o
   7  -9  13        3.41      -26.84     84.85 o
   8  -9  13       40.95       29.07     82.19 o
  -7  -8  13        5.64       18.10     26.32 o
  -6  -8  13       83.21       12.91     95.93 o
  -5  -8  13        1.88      -60.12     78.81 o
  -4  -8  13      185.87      183.23     33.97 o
  -3  -8  13       13.01       10.79     22.21 o
  -2  -8  13      381.03      399.07     38.46 o
  -1  -8  13       11.10       51.79     21.16 o
   0  -8  13      287.29      296.30     29.02 o
   1  -8  13        6.93       29.73     57.03 o
   2  -8  13       78.98       81.45     22.94 o
   3  -8  13      217.07      225.79     27.79 o
   4  -8  13       66.47       70.69     23.25 o
   5  -8  13      152.11      146.25     26.06 o
   6  -8  13        4.73      -12.01     57.75 o
   7  -8  13       92.54      136.83     27.94 o
   8  -8  13        1.28      -76.62     76.62 o
   9  -8  13       46.53     -102.84    102.84 o
  -8  -7  13       18.25      -29.79     78.89 o
  -7  -7  13      103.01       54.03     71.48 o
  -6  -7  13        8.95       74.21     74.21 o
  -5  -7  13      211.97      221.92     29.68 o
  -4  -7  13        2.89       10.75     53.74 o
  -3  -7  13      286.84      357.04     41.12 o
  -2  -7  13        2.36       41.65     20.99 o
  -1  -7  13      209.47      246.60     24.83 o
   1  -7  13      574.36      518.57     55.55 o
   2  -7  13      302.48      391.08     37.91 o
   3  -7  13       48.85       19.54     68.98 o
   4  -7  13      300.80      229.26     38.93 o
   5  -7  13       65.58       97.27     22.92 o
   6  -7  13      115.33      129.92     30.42 o
   7  -7  13        7.31      -79.14     79.14 o
   8  -7  13       81.37       69.55     95.48 o
   9  -7  13        0.06      -61.16     94.19 o
  -8  -6  13      115.44      176.03     31.87 o
  -7  -6  13        9.75       13.00     85.00 o
  -6  -6  13      119.24       71.01     64.87 o
  -5  -6  13        0.03       32.81     56.87 o
  -4  -6  13      331.91      419.94     52.54 o
  -3  -6  13       41.83       41.23     21.41 o
  -2  -6  13      162.55      175.82     25.27 o
  -1  -6  13        1.45       36.27     52.80 o
   0  -6  13      869.60      883.78     78.82 o
   1  -6  13      286.04      327.06     27.06 o
   2  -6  13      159.29      145.11     24.39 o
   3  -6  13     1111.60     1091.19     84.20 o
   4  -6  13      250.73      253.04     26.50 o
   5  -6  13      301.76      320.40     32.07 o
   6  -6  13        1.96      -34.05     58.90 o
   7  -6  13       98.69       12.40     87.05 o
   8  -6  13        0.66       68.68     56.64 o
   9  -6  13       85.23       95.28     33.70 o
  -9  -5  13       73.30        0.00     84.09 o
  -8  -5  13       37.67       55.20     64.66 o
  -7  -5  13       78.45      -49.82    102.77 o
  -5  -5  13      248.51       94.44     79.21 o
  -4  -5  13        0.14        0.00     48.03 o
  -3  -5  13     1192.04     1054.23     85.01 o
  -1  -5  13     1078.40     1108.76     79.91 o
   0  -5  13       80.95       58.81     21.88 o
   1  -5  13      298.25      385.76     44.50 o
   2  -5  13      801.98      699.14     72.34 o
   3  -5  13      373.99      388.22     31.72 o
   4  -5  13      108.59       47.77     73.39 o
   5  -5  13      185.60      145.86     26.17 o
   6  -5  13      272.63      343.16     34.28 o
   7  -5  13        1.13       27.52     22.17 o
   8  -5  13      104.82      146.22     28.29 o
  -9  -4  13       15.33      -88.88     95.97 o
  -8  -4  13       37.48       39.90     69.22 o
  -7  -4  13       37.19       24.10     74.18 o
  -6  -4  13       92.84       87.85     82.11 o
  -5  -4  13       66.63      -30.40     84.09 o
  -4  -4  13      254.69       94.62     85.70 o
  -3  -4  13       70.89      -62.69     75.49 o
  -2  -4  13      376.20      461.55     39.97 o
  -1  -4  13      119.05      160.00     23.47 o
   0  -4  13      164.02      183.77     23.14 o
   1  -4  13      300.95      342.64     37.85 o
   2  -4  13      240.97      299.09     34.90 o
   3  -4  13      601.48      530.77     36.61 o
   4  -4  13       88.51      135.82     22.97 o
   5  -4  13      317.70      314.93     30.66 o
   6  -4  13        6.61       44.00     51.62 o
   7  -4  13      184.49      205.20     29.15 o
   8  -4  13        3.46      -54.13     83.42 o
   9  -4  13      109.33       30.14    106.42 o
  -9  -3  13       60.76     -102.25    102.25 o
  -8  -3  13       36.58       25.82     73.01 o
  -7  -3  13      122.21       11.71     91.18 o
  -6  -3  13       69.47       54.66     25.24 o
  -5  -3  13      466.87      416.93     32.83 o
  -4  -3  13       43.95      -36.80     72.44 o
  -3  -3  13      222.82      233.96     22.54 o
  -2  -3  13        8.97       33.40     44.26 o
  -1  -3  13      514.36      485.83     46.93 o
   0  -3  13       40.69       32.30     42.64 o
   1  -3  13      102.29       32.50     65.12 o
   2  -3  13      710.06      714.08     67.51 o
   3  -3  13      638.78      776.57     68.10 o
   4  -3  13      196.16      216.72     25.57 o
   5  -3  13       54.18       63.82     21.83 o
   6  -3  13      124.92      124.65     24.95 o
   7  -3  13       36.90       48.52     82.37 o
   8  -3  13      181.68      167.54     34.83 o
   9  -3  13        0.84       79.65     30.78 o
 -10  -2  13       15.76      -95.68     95.68 o
  -9  -2  13       87.54       78.19     32.82 o
  -8  -2  13       61.21       18.87     26.63 o
  -7  -2  13       21.30      -78.99     78.99 o
  -6  -2  13      222.27      228.18     26.90 o
  -5  -2  13       21.27      -57.87     70.85 o
  -4  -2  13      606.95      608.96     65.79 o
  -3  -2  13       37.28       43.86     19.18 o
  -2  -2  13     1613.18     1610.70    136.05 o
  -1  -2  13       11.06       43.10     17.92 o
   0  -2  13      332.05      322.08     33.47 o
   1  -2  13      524.56      516.03     50.97 o
   2  -2  13     1550.68     1486.56    137.71 o
   3  -2  13      125.94      153.40     21.54 o
   4  -2  13      210.20      238.81     35.10 o
   5  -2  13      113.97      -30.12     93.61 o
   6  -2  13       46.11       11.00     72.20 o
   7  -2  13       73.92      117.50     26.11 o
   8  -2  13       40.30        0.00     88.24 o
   9  -2  13      127.97       30.25    113.31 o
 -10  -1  13       56.45       89.27     89.27 o
  -9  -1  13       14.90      -99.78     99.78 o
  -8  -1  13       86.05       86.30     91.42 o
  -7  -1  13      177.89      186.63     26.88 o
  -6  -1  13      139.97      149.33     25.04 o
  -5  -1  13      535.37      662.98     70.22 o
  -4  -1  13      137.56      130.74     22.14 o
  -3  -1  13      731.61      734.12     71.92 o
  -1  -1  13     1085.39     1240.49    110.58 o
   0  -1  13      149.68      164.49     23.56 o
   1  -1  13     1112.87     1253.92    110.02 o
   3  -1  13      467.52      489.46     42.05 o
   4  -1  13      426.31      400.75     29.98 o
   5  -1  13       93.65       20.26     62.56 o
   6  -1  13      454.53      367.63     47.23 o
   7  -1  13        4.75      -73.08     73.08 o
   8  -1  13      157.99      132.37     32.28 o
   9  -1  13        1.44       15.33     92.95 o
 -10   0  13        8.83       29.13     74.20 o
  -8   0  13       96.31      118.98     25.61 o
  -7   0  13       78.40       44.61     80.46 o
  -6   0  13      361.46      338.61     42.12 o
  -5   0  13       49.60       19.11     58.69 o
  -4   0  13      266.08      245.02     26.93 o
  -3   0  13       25.14       -8.50     50.33 o
  -2   0  13      208.54      292.01     33.26 o
  -1   0  13       49.13       56.48     63.10 o
   0   0  13      369.95      365.27     36.05 o
   1   0  13       60.38       49.31     53.23 o
   2   0  13     2334.83     2423.75    159.34 o
   3   0  13      338.64      349.15     37.88 o
   4   0  13      229.22      204.49     26.13 o
   5   0  13      199.24      207.27     25.73 o
   6   0  13       67.52       59.65     24.59 o
   7   0  13      187.32      219.92     30.17 o
   8   0  13       10.66      -41.85     87.26 o
   9   0  13      122.21      152.49     35.24 o
 -10   1  13       81.13       32.83     32.42 o
  -9   1  13       38.13       39.84     28.46 o
  -8   1  13       71.93       36.54     63.39 o
  -7   1  13      241.09      279.73     28.72 o
  -6   1  13       15.48      -31.00     64.42 o
  -5   1  13      239.02      253.01     30.19 o
  -4   1  13        0.23      -36.16     46.10 o
  -3   1  13     1029.04     1139.37    111.86 o
  -2   1  13        8.56      -50.21     61.41 o
  -1   1  13      623.38      720.86     63.95 o
   0   1  13     1083.17     1045.10     81.06 o
   1   1  13     1591.01     1601.69    134.92 o
   2   1  13      131.27      113.67     24.13 o
   3   1  13      462.35      492.41     34.14 o
   4   1  13      298.50      315.15     28.25 o
   5   1  13       73.25      102.60     24.16 o
   6   1  13      112.10      120.93     25.94 o
   7   1  13       51.94       25.08     77.36 o
   8   1  13       89.37      125.09     30.14 o
 -10   2  13        4.47       46.04     23.38 o
  -9   2  13       21.79       26.10     86.49 o
  -8   2  13       31.48       48.02     81.43 o
  -7   2  13      178.32      183.81     24.40 o
  -6   2  13      180.68      182.67     24.56 o
  -5   2  13       43.42       20.22     20.64 o
  -4   2  13       42.93       21.36     20.61 o
  -3   2  13      326.31      327.45     29.61 o
  -2   2  13      719.96      842.14     67.73 o
  -1   2  13       21.18       56.96     17.81 o
   0   2  13     1455.81     1441.94    123.90 o
   1   2  13       34.23      -60.93     60.93 o
   2   2  13      206.50      227.83     27.22 o
   3   2  13      172.15      161.86     27.62 o
   4   2  13       75.78       39.92     71.87 o
   5   2  13      160.28      119.76     26.77 o
   6   2  13       75.31      105.75     24.41 o
   7   2  13      148.30      171.12     30.58 o
   8   2  13        2.44      -28.46     83.02 o
 -10   3  13       76.88       84.99     32.54 o
  -9   3  13       54.04       39.69    105.12 o
  -8   3  13       43.09      -61.19     80.29 o
  -7   3  13       66.54      -11.25     66.76 o
  -6   3  13      276.25      261.23     27.76 o
  -5   3  13      121.11       97.71     23.06 o
  -4   3  13      283.18      243.07     27.97 o
  -3   3  13      338.32      327.52     30.60 o
  -2   3  13      323.44      351.22     37.92 o
  -1   3  13      808.35      744.70     68.24 o
   0   3  13      125.70      124.91     23.11 o
   1   3  13      601.51      549.25     56.77 o
   2   3  13       45.13       46.29     59.32 o
   3   3  13      321.31      339.19     38.81 o
   4   3  13      128.53       20.80     73.54 o
   5   3  13      121.43      120.57     28.62 o
   6   3  13      144.28        0.00     79.00 o
   7   3  13       62.70      106.67     23.38 o
   8   3  13      154.84       73.20    100.29 o
 -10   4  13       10.51       29.01     74.01 o
  -9   4  13       62.39       44.20     28.31 o
  -8   4  13       57.11      -62.90     62.90 o
  -7   4  13       61.76       23.22     65.64 o
  -6   4  13       83.74      100.83     22.20 o
  -5   4  13       22.12      -20.18     72.63 o
  -4   4  13      343.21      353.90     27.88 o
  -3   4  13      444.22      408.13     40.93 o
  -2   4  13      946.88      877.00     72.93 o
  -1   4  13      127.46      125.02     22.82 o
   0   4  13     1175.41     1249.13    113.49 o
   1   4  13        1.34        9.34     46.82 o
   2   4  13      405.50      377.62     43.83 o
   3   4  13       48.99       84.65     23.30 o
   4   4  13      189.76      201.95     28.66 o
   5   4  13       66.35       70.32     75.96 o
   6   4  13       95.76       50.80     80.29 o
   7   4  13       49.13       84.91     35.91 o
  -9   5  13       35.71       56.34     74.58 o
  -8   5  13       74.55      104.07     92.03 o
  -7   5  13       39.44       20.98     26.59 o
  -6   5  13       54.18       69.56     23.47 o
  -5   5  13      141.33      155.41     24.73 o
  -4   5  13      101.93       59.70     54.56 o
  -3   5  13      741.93      722.50     76.51 o
  -2   5  13       59.69       28.44     63.62 o
  -1   5  13     1321.70     1189.68     90.60 o
   0   5  13        8.68        0.00     57.74 o
   1   5  13      370.13      405.77     46.09 o
   2   5  13      107.69       95.24     25.05 o
   3   5  13      176.67      143.58     27.89 o
   4   5  13      107.15       45.99     82.87 o
   5   5  13      131.91      107.67     29.32 o
   6   5  13      144.47      174.10     31.01 o
   7   5  13       18.83      -28.70     90.88 o
  -9   6  13       62.07        0.00     88.34 o
  -8   6  13       12.25       13.57     75.49 o
  -7   6  13      274.04      257.46     32.97 o
  -6   6  13      231.95      249.96     31.23 o
  -5   6  13       88.54       10.86     60.66 o
  -4   6  13      235.07      261.96     32.91 o
  -3   6  13       40.05      -10.12     64.79 o
  -2   6  13      238.81      299.66     28.60 o
  -1   6  13        4.24        9.99     55.75 o
   0   6  13      156.89      164.41     24.69 o
   1   6  13       16.20        1.27     23.45 o
   2   6  13      479.37      434.31     47.97 o
   3   6  13       71.14       97.58     24.47 o
   4   6  13       79.46       97.16     85.88 o
   5   6  13       47.69      -51.76     91.56 o
   6   6  13       69.40      107.13     31.16 o
  -9   7  13        0.53       61.97     98.05 o
  -8   7  13       43.87       65.76     28.64 o
  -6   7  13       42.04       60.62     77.65 o
  -5   7  13      131.63       45.64     77.46 o
  -4   7  13      112.12      112.14     26.72 o
  -3   7  13      162.67      163.87     24.77 o
  -2   7  13        0.15       31.75     60.67 o
  -1   7  13      535.51      598.98     60.88 o
   0   7  13        1.40       -1.36     21.43 o
   1   7  13      350.90      340.71     42.93 o
   2   7  13       44.71       46.46     67.79 o
   3   7  13      134.16      164.48     26.90 o
   4   7  13       14.84      -25.71     81.31 o
   5   7  13      150.53      109.26     34.55 o
   6   7  13       51.04       58.23     32.51 o
  -8   8  13        5.62      -14.99     95.98 o
  -6   8  13       16.31      -63.73     83.57 o
  -5   8  13       84.93       60.06     76.93 o
  -4   8  13       99.24       46.11     83.16 o
  -3   8  13        0.31      -73.08     73.08 o
  -2   8  13      310.90      322.34     31.95 o
  -1   8  13      108.01      139.94     25.58 o
   0   8  13      169.03      200.62     26.95 o
   1   8  13       35.34       11.94     51.96 o
   2   8  13       85.63       99.02     27.00 o
   3   8  13        2.41      -25.86     68.51 o
   4   8  13      178.05       27.26    107.29 o
   5   8  13       36.06        0.00     86.45 o
  -6   9  13       98.23      104.11     29.80 o
  -5   9  13       68.06       38.05     90.55 o
  -4   9  13       83.66      122.02     25.47 o
  -3   9  13      161.44       95.69     89.45 o
  -2   9  13      122.21       35.72     79.97 o
  -1   9  13      122.93       82.84     25.82 o
   0   9  13        0.76       15.37     23.48 o
   1   9  13      136.67       63.57     75.14 o
   2   9  13        1.39      -26.36     69.81 o
   3   9  13       51.23       41.32     71.52 o
   4   9  13        6.70       57.75     76.42 o
  -7  10  13       47.16      -30.69     72.02 o
  -6  10  13       28.27      -56.88     87.63 o
  -5  10  13      106.58      -80.54    103.96 o
  -4  10  13       71.62      103.50     85.80 o
  -3  10  13       29.34       50.85     59.58 o
  -2  10  13      157.53        0.00     93.25 o
   0  10  13      344.47      303.96     35.71 o
   1  10  13        7.96       54.19     71.69 o
   2  10  13      137.44      184.77     36.58 o
   3  10  13       27.64       14.66     89.10 o
  -5  11  13        0.20      -86.47     86.47 o
  -4  11  13       17.49       56.88     28.29 o
  -3  11  13       72.67      113.75     28.72 o
  -2  11  13       93.83       92.63     30.94 o
  -1  11  13      100.54       66.48     32.37 o
   0  11  13        6.52      -42.03     64.27 o
   1  11  13       54.47       43.34     96.97 o
   1 -14  14        2.44       44.48     77.07 o
   2 -14  14       23.19       84.80     27.27 o
  -2 -13  14       36.65       72.62     78.19 o
  -1 -13  14       57.15       69.28     33.77 o
   0 -13  14       26.69       28.24     86.88 o
   1 -13  14       41.78       28.02     34.44 o
   2 -13  14        0.01       42.08     80.64 o
   3 -13  14       44.33        0.00     91.80 o
   4 -13  14        9.15      -84.12     84.12 o
   5 -13  14       18.87      -87.87     87.87 o
  -3 -12  14       26.03       28.22     72.00 o
  -2 -12  14       48.70       27.51     84.69 o
  -1 -12  14       28.02      -80.75     93.36 o
   0 -12  14       75.76      101.43     28.27 o
   1 -12  14        6.11      -13.23     71.16 o
   2 -12  14       89.94      178.98     27.17 o
   3 -12  14       16.25      -40.17     77.03 o
   4 -12  14      189.90       54.84    104.29 o
   5 -12  14        7.58       42.44     88.39 o
   6 -12  14       84.87       14.77     89.89 o
  -5 -11  14        3.94       -6.23     32.82 o
  -4 -11  14       14.76      -76.09     76.09 o
  -3 -11  14       38.39       40.11     69.41 o
  -2 -11  14       16.04       47.05     26.00 o
  -1 -11  14       20.75       52.46     24.45 o
   0 -11  14       32.34       59.55     26.69 o
   1 -11  14       71.30      -74.86     86.39 o
   2 -11  14        0.77      -12.56     67.43 o
   3 -11  14       43.68      -38.08     79.29 o
   4 -11  14        6.59      -13.00     70.08 o
   5 -11  14       80.60      121.53     29.78 o
   6 -11  14        0.76      -93.00     93.00 o
   7 -11  14       43.77       90.14     73.65 o
  -5 -10  14       27.88      -27.76     87.85 o
  -4 -10  14       12.58       13.15     57.50 o
  -3 -10  14      111.19       75.93     87.67 o
  -2 -10  14       49.98       61.31     78.55 o
  -1 -10  14       60.16       60.02     57.51 o
   0 -10  14       65.08       71.03     71.03 o
   1 -10  14       14.57       66.26     22.12 o
   2 -10  14      205.09      217.58     30.90 o
   3 -10  14        4.51       60.20     71.20 o
   4 -10  14      157.08       86.69    101.40 o
   5 -10  14       21.36       64.59     24.90 o
   6 -10  14       50.32      -13.68     87.28 o
   7 -10  14        2.57       29.09     89.56 o
  -6  -9  14       36.93       70.78     67.92 o
  -5  -9  14       19.60       21.55     26.04 o
  -4  -9  14      134.36      148.91     30.40 o
  -3  -9  14       18.59       58.52     23.41 o
  -2  -9  14      166.65       11.60     86.11 o
  -1  -9  14       20.75      -11.37     61.04 o
   0  -9  14       52.60       11.20     73.31 o
   1  -9  14      258.45      282.66     29.17 o
   2  -9  14        1.74      -66.38     66.38 o
   3  -9  14      227.36      238.91     29.69 o
   5  -9  14      193.54      259.95     40.00 o
   6  -9  14       11.28        1.67     27.03 o
   7  -9  14       42.94        0.00     84.66 o
   8  -9  14       20.11      -60.94     77.67 o
  -7  -8  14       94.96       73.48    100.74 o
  -6  -8  14        3.82        0.00     87.81 o
  -5  -8  14       52.23      -75.84     81.91 o
  -4  -8  14       49.06       23.86     73.54 o
  -3  -8  14      155.83       45.60     72.05 o
  -2  -8  14       24.72       57.72     23.62 o
  -1  -8  14      286.26      337.18     34.54 o
   0  -8  14      309.41      302.68     33.68 o
   1  -8  14       76.99      -10.58     72.39 o
   2  -8  14      303.91      237.73     33.43 o
   3  -8  14       12.51      -21.83     68.98 o
   4  -8  14      208.76      188.20     29.81 o
   5  -8  14        1.61        0.00     58.36 o
   6  -8  14       97.86       79.42     28.68 o
   7  -8  14        5.28      -13.68     65.83 o
   8  -8  14       66.68      104.55     97.90 o
  -7  -7  14        0.03       58.50     26.55 o
  -6  -7  14       29.72      -77.89     77.89 o
  -5  -7  14        0.03       24.16     68.35 o
  -4  -7  14      228.05      239.02     38.90 o
  -3  -7  14       38.23      -10.87     69.49 o
  -2  -7  14      175.44      153.05     26.94 o
  -1  -7  14       42.79       20.42     24.54 o
   0  -7  14      367.36      397.15     32.65 o
   1  -7  14      422.66      556.83     51.77 o
   2  -7  14        9.52      -20.35     69.07 o
   3  -7  14      132.39       95.39     25.08 o
   4  -7  14        2.19        0.00     65.36 o
   5  -7  14      137.89      138.20     27.30 o
   6  -7  14        0.04       12.30     68.79 o
   7  -7  14       40.74      -26.80     91.01 o
   8  -7  14        0.58       58.74     77.71 o
  -8  -6  14        0.55       15.14     84.26 o
  -7  -6  14       39.94       41.22     63.02 o
  -6  -6  14       10.84       25.28     64.34 o
  -5  -6  14      288.79      327.30     32.42 o
  -4  -6  14       63.95      -21.75     68.88 o
  -3  -6  14      144.32       94.70     26.40 o
  -2  -6  14       88.11      -20.03     67.81 o
  -1  -6  14        9.62       17.05     21.40 o
   0  -6  14      573.86      577.86     63.51 o
   1  -6  14       63.45       28.89     68.88 o
   2  -6  14      498.26      552.76     68.67 o
   3  -6  14       91.91       94.43     19.91 o
   4  -6  14      441.11      394.51     35.10 o
   5  -6  14        4.55        0.00     67.13 o
   6  -6  14      128.79       81.45     29.37 o
   7  -6  14       22.50       70.83     25.24 o
   8  -6  14       79.67        0.00     86.95 o
   9  -6  14       20.10       79.59    101.92 o
  -8  -5  14       72.66      131.42     32.14 o
  -7  -5  14        1.19      -26.52     77.35 o
  -6  -5  14      116.83      162.68     28.12 o
  -4  -5  14      500.59      405.93     50.14 o
  -3  -5  14       20.24        0.00     21.41 o
  -2  -5  14       97.49       96.04     25.97 o
  -1  -5  14      241.26      192.18     25.64 o
   0  -5  14      175.43      168.94     27.13 o
   1  -5  14      713.11      649.49     60.77 o
   2  -5  14       43.85      -28.72     59.85 o
   3  -5  14      527.65      522.93     42.27 o
   4  -5  14       35.25       51.96     56.03 o
   5  -5  14      196.18      156.70     30.92 o
   6  -5  14        0.68      -35.99     62.40 o
   7  -5  14      194.43      177.69     33.47 o
   8  -5  14       12.82       29.04     28.71 o
   9  -5  14       86.17       80.17     86.31 o
  -9  -4  14       67.88      109.50    102.55 o
  -8  -4  14       23.82       53.01     27.40 o
  -7  -4  14       42.17        0.00     70.28 o
  -6  -4  14        1.72      -23.56     74.52 o
  -5  -4  14      275.22      310.49     36.57 o
  -4  -4  14        3.41       41.13     54.39 o
  -3  -4  14      340.55      315.20     30.56 o
  -2  -4  14        2.96       28.31     48.90 o
   0  -4  14      227.99      236.92     26.27 o
   1  -4  14      245.24      223.71     26.92 o
   2  -4  14      190.38      197.58     24.79 o
   3  -4  14       51.73       38.77     51.31 o
   4  -4  14      295.22      297.83     29.39 o
   5  -4  14        5.94      -70.97     70.97 o
   6  -4  14      158.64       11.88     72.36 o
   7  -4  14        0.45      -13.11     83.66 o
   8  -4  14      147.35       28.94    119.32 o
   9  -4  14       31.14       16.05     97.38 o
  -9  -3  14        4.61       45.40     78.71 o
  -8  -3  14       54.02      104.59     28.22 o
  -7  -3  14        1.02      -12.49     67.23 o
  -6  -3  14      191.72      179.29     30.82 o
  -5  -3  14       14.90      -53.32     74.64 o
  -4  -3  14      406.56      374.06     48.17 o
  -3  -3  14       25.79       42.89     20.82 o
  -2  -3  14      200.56      209.33     26.74 o
  -1  -3  14      613.75      569.93     50.21 o
   0  -3  14      272.97      258.96     25.20 o
   1  -3  14      395.26      411.84     39.56 o
   2  -3  14      203.21      183.22     25.61 o
   3  -3  14      390.90      417.21     59.31 o
   4  -3  14       35.55       45.60     20.62 o
   5  -3  14      153.40      224.26     30.67 o
   6  -3  14        0.48      -81.25     81.25 o
   7  -3  14      268.61      233.37     35.04 o
   8  -3  14        7.99        3.58     27.39 o
   9  -3  14      115.39       96.16    103.84 o
  -9  -2  14       59.42       44.26     92.10 o
  -8  -2  14        5.04       40.18     76.93 o
  -7  -2  14      215.64       85.56     80.16 o
  -6  -2  14        4.08       11.21     56.22 o
  -5  -2  14      519.24      526.91     58.67 o
  -4  -2  14        0.10      -29.60     66.11 o
  -3  -2  14      140.70      176.16     23.15 o
  -2  -2  14      371.20      372.07     30.13 o
  -1  -2  14      343.40      305.89     35.07 o
   0  -2  14      577.65      579.49     49.55 o
   1  -2  14      334.29      287.40     29.22 o
   2  -2  14      500.45      471.38     33.78 o
   3  -2  14      100.62      126.93     22.13 o
   4  -2  14      199.46      219.04     29.77 o
   5  -2  14       10.80       10.95     60.79 o
   6  -2  14      186.76       83.40     83.40 o
   7  -2  14        8.31      -97.34     97.34 o
   8  -2  14      118.96       43.65    109.89 o
   9  -2  14        3.16       16.09     89.62 o
  -9  -1  14       30.04       57.74     57.74 o
  -8  -1  14      107.67      105.38     93.12 o
  -7  -1  14        0.20       12.02     60.23 o
  -6  -1  14      405.16      389.37     55.61 o
  -5  -1  14        2.39       62.27     71.85 o
  -4  -1  14      360.06      342.35     42.94 o
  -2  -1  14      988.58     1044.45     81.04 o
  -1  -1  14       35.57       26.61     59.57 o
   0  -1  14     1761.15     1878.24    149.30 o
   1  -1  14      659.06      641.91     47.16 o
   2  -1  14      522.90      591.57     59.19 o
   3  -1  14      598.44      579.99     61.51 o
   4  -1  14       35.43       10.31     62.39 o
   5  -1  14      166.44      222.85     30.34 o
   6  -1  14       27.24      -24.15     91.74 o
   7  -1  14      192.59       53.09    106.20 o
   8  -1  14       12.45     -114.81    114.81 o
  -9   0  14       20.62       28.47     63.57 o
  -8   0  14        1.99       44.04     23.11 o
  -7   0  14      129.05       23.94     73.89 o
  -6   0  14        2.75      -55.45     67.50 o
  -5   0  14      115.12       77.79     23.99 o
  -4   0  14       11.73      -48.96     72.66 o
  -3   0  14      376.43      337.63     43.01 o
  -2   0  14      319.29      298.06     38.53 o
  -1   0  14       98.60      -77.61     77.61 o
   0   0  14       26.06       29.13     18.86 o
   1   0  14      387.50      473.81     41.59 o
   2   0  14      297.99      253.86     27.30 o
   3   0  14       91.16      130.44     23.31 o
   4   0  14      204.65      187.07     27.93 o
   5   0  14       43.87        0.00     26.18 o
   6   0  14      306.24      326.17     34.40 o
   7   0  14        2.39      -13.46     92.59 o
   8   0  14      150.34      234.41     34.74 o
  -9   1  14       30.20       70.76     58.39 o
  -8   1  14       78.33       99.42     28.27 o
  -7   1  14       43.59      -12.03     64.74 o
  -6   1  14      187.37      244.05     30.05 o
  -5   1  14       20.55      -20.88     60.96 o
  -4   1  14       86.65       89.05     74.79 o
  -3   1  14       49.98       76.00     67.15 o
  -2   1  14     1011.42      984.75     85.92 o
  -1   1  14      622.04      502.43     50.24 o
   0   1  14      410.21      526.96     59.53 o
   1   1  14      316.28      320.49     49.53 o
   2   1  14      120.65      130.35     24.59 o
   3   1  14      147.54      164.79     26.26 o
   4   1  14       20.88        0.00     74.47 o
   5   1  14      429.85      446.58     45.36 o
   6   1  14        0.12        0.00     53.41 o
   7   1  14      174.95      176.02     34.11 o
   8   1  14        1.42      -45.65     87.36 o
  -9   2  14       74.93       93.39     31.37 o
  -8   2  14       18.00       65.79     63.09 o
  -7   2  14      106.85      148.98     24.53 o
  -6   2  14      134.64       90.49     79.97 o
  -5   2  14      241.66      254.80     46.68 o
  -4   2  14        1.19       10.06     56.09 o
  -3   2  14      828.23      800.52     72.77 o
  -2   2  14       62.98       59.19     23.04 o
  -1   2  14      765.97      676.14     72.75 o
   0   2  14      137.83      181.90     22.55 o
   1   2  14      647.25      643.28     58.61 o
   2   2  14      271.65      272.20     28.72 o
   3   2  14       72.58      -76.32     76.32 o
   4   2  14      214.04      258.73     29.52 o
   5   2  14       29.68      -23.87     81.09 o
   6   2  14      159.11      116.74    102.95 o
   7   2  14        0.72       14.19     61.84 o
   8   2  14       95.69       93.26     85.10 o
  -9   3  14        9.69      -72.16     80.36 o
  -8   3  14      126.01       81.92     32.30 o
  -7   3  14       18.81        0.00     96.02 o
  -6   3  14      153.65      147.19     26.89 o
  -5   3  14      121.21      138.50     22.75 o
  -4   3  14      687.66      785.89     76.30 o
  -3   3  14        4.37      -19.96     71.96 o
  -2   3  14      915.83      865.73     85.09 o
  -1   3  14      104.60      111.82     22.51 o
   0   3  14      545.30      512.95     35.95 o
   1   3  14      141.64      166.99     24.28 o
   2   3  14      134.63      156.20     24.30 o
   3   3  14      177.46      167.85     25.76 o
   4   3  14       76.73       34.73     72.39 o
   5   3  14      219.49      197.07     30.71 o
   6   3  14       19.79      -67.12     81.60 o
   7   3  14      150.31       73.04    100.15 o
  -9   4  14       27.09       14.33     79.71 o
  -8   4  14       26.90       39.85     69.01 o
  -7   4  14       81.88       83.06     27.19 o
  -6   4  14       47.54      -84.37     84.37 o
  -5   4  14      133.72      133.77     25.11 o
  -4   4  14        1.27      -20.66     48.41 o
  -3   4  14      500.00      470.04     55.05 o
  -2   4  14      148.29      108.21     26.58 o
  -1   4  14      270.25      296.85     38.57 o
   0   4  14       70.94       59.62     72.92 o
   1   4  14      123.36      117.01     23.40 o
   2   4  14      115.06       52.76     76.83 o
   3   4  14       24.79       31.82     22.39 o
   4   4  14      151.44      173.50     36.06 o
   5   4  14       44.90      -84.05     84.05 o
   6   4  14      154.97      177.35     32.29 o
   7   4  14        6.28      -75.52     75.52 o
  -9   5  14       29.29      -29.56     78.29 o
  -8   5  14       84.53     -104.55    104.55 o
  -6   5  14      164.72      106.77     89.57 o
  -5   5  14       32.86      -67.12     77.51 o
  -4   5  14      298.74      267.78     29.91 o
  -3   5  14        0.03       31.25     59.79 o
  -2   5  14      513.05      470.01     45.59 o
  -1   5  14       31.85       41.14     54.37 o
   0   5  14      446.09      453.79     37.97 o
   1   5  14       63.87       42.81     77.21 o
   2   5  14      186.22      194.44     27.49 o
   3   5  14      220.35      218.30     29.37 o
   4   5  14       77.22      -61.47     91.21 o
   5   5  14      117.36      129.37     30.56 o
   6   5  14       29.18      -42.18     73.08 o
  -8   6  14       84.71       42.79     74.17 o
  -7   6  14       64.23       26.45     59.11 o
  -6   6  14       24.35      -37.00     82.64 o
  -5   6  14      264.82      263.46     30.75 o
  -4   6  14        7.50      -11.16     60.14 o
  -3   6  14      426.32      424.74     37.17 o
  -2   6  14       45.39      -32.34     72.38 o
  -1   6  14      334.79      261.95     41.47 o
   0   6  14        4.02       11.00     66.95 o
   1   6  14      108.05      135.80     34.19 o
   2   6  14       34.61       54.33     23.03 o
   3   6  14      160.80      135.11     30.23 o
   4   6  14      113.13       25.93     73.22 o
   5   6  14       58.17        3.92     32.40 o
   6   6  14      127.38      165.63     33.31 o
  -8   7  14       14.80      -44.77     85.75 o
  -7   7  14       77.95        0.00     75.54 o
  -6   7  14       42.07      -38.53     86.23 o
  -5   7  14       45.39       63.83     26.61 o
  -4   7  14      116.65       93.59     77.57 o
  -3   7  14        0.01      -11.42     54.84 o
  -2   7  14      204.89      195.91     28.00 o
  -1   7  14        0.77       14.33     20.56 o
   0   7  14      144.67      183.42     27.42 o
   1   7  14       48.39       44.91     22.87 o
   2   7  14      102.86      -74.59     96.29 o
   3   7  14       77.71       58.40     30.76 o
   4   7  14      114.97      116.05     29.04 o
   5   7  14      168.78      127.90     36.16 o
  -7   8  14       73.22       57.83     91.54 o
  -6   8  14        2.11      -79.73     79.73 o
  -5   8  14      126.27      159.51     28.35 o
  -4   8  14       24.05       12.25     61.48 o
  -3   8  14      182.88      194.35     29.83 o
  -2   8  14        0.23       12.00     24.22 o
  -1   8  14      197.72      237.60     30.14 o
   0   8  14       17.47       49.38     71.98 o
   1   8  14      136.92       89.00     89.00 o
   3   8  14      125.33       54.97     99.16 o
   4   8  14       63.36      -14.40     85.30 o
  -7   9  14        2.71      -60.93     93.85 o
  -6   9  14       74.44      137.68     32.68 o
  -5   9  14       25.73       31.92     26.40 o
  -4   9  14      138.52      110.13     32.27 o
  -3   9  14        1.20      -95.28     95.28 o
  -2   9  14      262.87      266.67     33.63 o
  -1   9  14        0.05      -77.00     94.33 o
   0   9  14      114.95      118.05     30.31 o
   1   9  14      100.70      133.31     30.71 o
   2   9  14       23.10       28.02     79.09 o
   3   9  14       28.03       87.36     79.74 o
  -4  10  14       38.78        0.00     94.83 o
  -3  10  14      247.33      257.65     38.38 o
  -2  10  14        3.19      -13.45     79.60 o
  -1  10  14      105.30      116.76     33.39 o
   0  10  14       16.79     -117.38    117.38 o
   1  10  14       53.37       71.66     84.82 o
  -3  11  14        0.23      -42.68     88.97 o
  -2  11  14       32.82      -85.49     98.73 o
  -1 -13  15        0.94      -44.76    100.08 o
   0 -13  15       37.17       29.50    104.38 o
   1 -13  15        0.62        0.00     71.96 o
   2 -13  15       65.53      103.04     32.70 o
   3 -13  15       24.82      -14.88     80.08 o
  -3 -12  15       48.75       44.24     67.67 o
  -1 -12  15       53.74       48.53     34.28 o
   0 -12  15        5.56      -55.96     86.22 o
   1 -12  15       64.48       13.88     84.70 o
   2 -12  15        2.09       13.98     69.86 o
   3 -12  15       98.90      -96.87     96.87 o
   4 -12  15        6.08       14.42     94.68 o
   5 -12  15       56.23      -29.86     86.90 o
  -4 -11  15       39.59      -14.57     31.36 o
  -3 -11  15       19.48       14.01     78.12 o
  -2 -11  15       57.13        0.00    100.45 o
  -1 -11  15        0.26       40.21     61.41 o
   0 -11  15       66.17       94.38     31.50 o
   1 -11  15        8.29      -39.58     60.40 o
   2 -11  15       95.89      135.75     30.27 o
   3 -11  15       13.40       13.38     58.51 o
   4 -11  15       24.93      -92.30     92.30 o
   5 -11  15        6.90       85.63     69.91 o
   6 -11  15       27.60        0.00    103.70 o
  -4 -10  15       20.56       13.89     90.91 o
  -3 -10  15       26.23       53.37     77.82 o
  -2 -10  15       31.96       38.91     74.52 o
  -1 -10  15      110.02      114.40     29.33 o
   1 -10  15       90.84       76.66     27.71 o
   2 -10  15        2.79      -75.48     75.48 o
   3 -10  15      143.52      153.48     28.20 o
   4 -10  15       31.21       78.86     64.44 o
   5 -10  15       31.77       61.62     29.36 o
   6 -10  15       26.57      -43.31     82.88 o
   7 -10  15       12.48       65.86     29.89 o
  -6  -9  15        8.26       21.15     31.01 o
  -5  -9  15        4.17      -41.75     80.05 o
  -4  -9  15       20.83       79.42     72.48 o
  -3  -9  15       92.23       50.83     67.20 o
  -2  -9  15       49.52       53.96     25.01 o
  -1  -9  15       57.80      -72.41     83.58 o
   0  -9  15      172.02      196.60     28.94 o
   1  -9  15       10.00       35.66     79.71 o
   2  -9  15      166.79      193.31     31.91 o
   3  -9  15        0.24      -24.38     71.19 o
   4  -9  15       91.19       48.74     30.66 o
   5  -9  15       14.55      -26.30     76.71 o
   6  -9  15       46.29      -14.00     89.27 o
   7  -9  15       24.45     -111.76    111.76 o
  -6  -8  15       31.60        0.00     78.06 o
  -5  -8  15       55.93       40.06     61.11 o
  -4  -8  15      173.80       37.98     95.46 o
  -3  -8  15       93.48      139.40     26.37 o
  -2  -8  15      165.61       82.22     96.07 o
  -1  -8  15      257.11      248.81     37.11 o
   0  -8  15        9.73      -68.09     78.60 o
   1  -8  15      341.10      406.23     35.71 o
   2  -8  15        3.16       57.16     61.56 o
   3  -8  15      165.54      176.72     29.50 o
   4  -8  15       11.77       12.06     22.35 o
   6  -8  15        2.77       13.50     26.57 o
   7  -8  15       83.61      128.93     33.92 o
  -7  -7  15       40.38       29.63     91.39 o
  -6  -7  15       14.94       49.64     25.07 o
  -5  -7  15       85.35       51.22     67.75 o
  -4  -7  15       77.87       60.50     93.08 o
  -3  -7  15       45.13       81.15     75.96 o
  -2  -7  15      142.83       99.58     29.46 o
  -1  -7  15       33.84       43.89     69.41 o
   0  -7  15      424.85      480.66     60.80 o
   1  -7  15        6.27       47.37     22.90 o
   2  -7  15      366.06      399.01     41.02 o
   3  -7  15        0.09      -82.52     82.52 o
   4  -7  15      195.58      200.01     29.71 o
   5  -7  15       20.85      -61.57     91.31 o
   6  -7  15       66.36        0.00     72.12 o
   7  -7  15       29.44      -99.76    103.78 o
   8  -7  15       16.90       46.63     80.68 o
  -7  -6  15        6.49       42.98     65.61 o
  -6  -6  15       21.41        0.00     85.53 o
  -5  -6  15       27.91      -24.60     71.86 o
  -4  -6  15      102.28       69.88     80.62 o
  -3  -6  15      216.55      189.23     38.60 o
  -2  -6  15       13.69       34.96     21.46 o
  -1  -6  15      269.38      271.06     30.80 o
   0  -6  15       13.74       20.83     58.92 o
   1  -6  15      333.13      323.27     61.74 o
   2  -6  15        0.46      -91.57     91.57 o
   3  -6  15      183.38      192.92     27.57 o
   4  -6  15       11.52        0.00     62.06 o
   5  -6  15      156.42      107.97     28.27 o
   6  -6  15       26.28      -82.58     82.58 o
   7  -6  15       90.55       70.07     96.04 o
   8  -6  15       71.41       89.82     34.67 o
  -8  -5  15        0.15      -15.15     62.51 o
  -7  -5  15       56.70       67.50     31.26 o
  -6  -5  15       17.02       25.48     72.22 o
  -5  -5  15      243.56      319.92     31.56 o
  -4  -5  15       90.18       92.69     26.20 o
  -3  -5  15      157.63       85.95     71.26 o
  -2  -5  15      228.57      181.79     28.50 o
  -1  -5  15       68.89      -10.20     69.71 o
   0  -5  15      625.42      533.73     45.22 o
   1  -5  15       24.30      -40.38     71.43 o
   2  -5  15      202.09      207.95     27.77 o
   3  -5  15        1.34      -42.38     54.03 o
   4  -5  15      213.28       55.43    100.93 o
   5  -5  15        2.22      -23.57     62.29 o
   6  -5  15      136.78      160.87     28.87 o
   7  -5  15       34.15       99.23     92.98 o
   8  -5  15       28.46       42.26     34.18 o
  -8  -4  15       24.48      -89.14     89.14 o
  -7  -4  15        2.76      -13.80     88.06 o
  -6  -4  15      241.11      223.59     31.89 o
  -5  -4  15       26.44       23.64     78.55 o
  -4  -4  15      147.14      150.96     27.16 o
  -3  -4  15       79.84       53.50     68.41 o
  -2  -4  15       29.62       45.29     23.28 o
  -1  -4  15      212.86      178.64     27.34 o
   0  -4  15       78.46       60.34     25.02 o
   1  -4  15      405.13      485.05     51.56 o
   2  -4  15       24.69       30.86     64.34 o
   3  -4  15      404.13      365.74     49.29 o
   4  -4  15        0.02      -33.53     58.05 o
   5  -4  15      183.78       59.63    104.62 o
   6  -4  15       25.91        0.00     54.66 o
   7  -4  15      127.36       14.09     92.40 o
   8  -4  15      114.55      -46.57    123.20 o
  -8  -3  15        1.23      -58.67     74.75 o
  -7  -3  15       76.22       48.64     30.94 o
  -6  -3  15        8.59      -61.98     69.00 o
  -5  -3  15      200.38      228.58     28.61 o
  -4  -3  15      115.22      132.62     24.90 o
  -3  -3  15      178.74      155.75     25.99 o
  -2  -3  15       31.39       21.51     22.13 o
  -1  -3  15      414.99      417.79     45.53 o
   0  -3  15      388.52      381.77     30.68 o
   1  -3  15       87.85       88.38     23.77 o
   2  -3  15      198.13      198.46     27.29 o
   3  -3  15        2.21        5.29     23.43 o
   4  -3  15      165.08       88.83     95.55 o
   5  -3  15        3.97       47.45     69.21 o
   6  -3  15      170.87      115.71     97.01 o
   7  -3  15       30.97     -102.47    102.47 o
   8  -3  15      121.82      108.72    101.83 o
  -9  -2  15        0.15      -62.82     88.79 o
  -8  -2  15       56.77       14.33     79.88 o
  -7  -2  15       27.75       26.33     81.05 o
  -6  -2  15      103.65      132.36     25.67 o
  -5  -2  15       62.16       44.13     26.35 o
  -4  -2  15      190.28      219.66     27.10 o
  -3  -2  15      207.32      185.94     29.36 o
  -2  -2  15      504.47      511.20     53.31 o
  -1  -2  15     1110.57     1103.35     85.61 o
   0  -2  15      259.60      231.79     28.69 o
   1  -2  15      815.54      837.38     79.78 o
   2  -2  15       43.99       58.33     21.67 o
   3  -2  15      185.01      242.74     34.72 o
   4  -2  15        1.60       13.96     22.53 o
   5  -2  15      226.13      223.29     32.83 o
   6  -2  15       18.57       77.52     70.73 o
   8  -2  15       50.36      -46.82     97.51 o
  -9  -1  15       29.21       46.10     88.35 o
  -8  -1  15        9.27      -28.23     82.31 o
  -7  -1  15      141.68      -12.99     69.99 o
  -6  -1  15        0.95       12.05     60.28 o
  -5  -1  15      286.12      278.22     28.74 o
  -4  -1  15       46.27      -42.82     84.40 o
  -3  -1  15      243.57      255.48     33.03 o
  -2  -1  15      387.64      466.72     54.39 o
  -1  -1  15      206.20      205.25     30.82 o
   0  -1  15      373.19      301.64     33.95 o
   1  -1  15      230.59      227.78     27.23 o
[truncated: 47,436 more chars]
